# Supplementary material for: Comparative Transcriptome Reveals ART1‐Dependent Regulatory Pathways for Fe Toxicity Response in Rice Roots
Source: Physiol Plant. 2025 Jul 14;177(4):e70398. doi: 10.1111/ppl.70398 (PMC12257064; doi:10.1111/ppl.70398)
Supplement: Supplementary file 1 — Table S1. Primers used in this study. Table S2. Summary of RNA‐seq and co‐expression analysis. Table S3. Result of gene ontology enrichment analysis. Table S4. Summary of transcriptome data used for the meta‐analysis. [file PPL-177-e70398-s001.xlsx]

## Sheet: Table S1
Table S1 | Primers used in this study
Gene name	Gene ID	Primer sequence (5'-3')
OsC3H38	Os05g0564200	CACAACAGGCCAACTGTGTC
		GAGGGTCTCAACCTCACCAA
STAR1	Os06g0695800	AACGATCCGGAGGTGCTTCT
		GATCGCCTCCTCGATGTTCT
STAR2	Os05g0119000	CCGCCGACTAATCTTCCCTC
		ACACTCTTACTTTCTCTCTCGTCC
FRDL2	Os10g0206800	TCTGCAATGTTGATGCCAGC
		TGCACCACTGACACCATACT
FRDL4	Os01g0919100	CAAGGACACCAAGACACCCT
		AACGGCAGGTGAATATCAGG
ALS1	Os03g0755100	CATCTCCGACGGCCAGATAG
		TGGATCATCAGGAAACGGTGT
CDT3	Os01g0178300	TCTATCCCCCTTGCTGGTTT
		GACATGGTCGGAGTAGGACA
CHT1	Os06g0726200	TTCTACAAGCGCTACTGCGA
		TCCGATCAGTGGTTATCAGTGC
DLN142	Os05g0444200	GGATGATGACCGGAGTTTGC
		GCATTAGGCTGTGAAGCTGAC
Os04g0450000 (Zinc finger)	Os04g0450000	AGAGCCAATTGCGGTTGCTA
		ATTTGCCGTGCATAACGACG
MGT1	Os01g0869200	TAGGGATGAGCTGGAGCACT
		TTTCACGGCCACTCTCTGTC
CYCB1;1	Os01g0805600	AGCTCGACGGTGACAATGAG
		TCCACCTGGGTGTCGATGTA
UPS1	Os12g0503000	TTTCTCGATGGCCGGATCAA
		GCTTCTCCTGGTTGTCAGCA
PRX11	Os01g0294700	GACAATGCCACCCTTTGGGA
		TCATCGTCTCTGTGTGGTCG

## Sheet: Table S2
Table S2 | Summary of RNA-seq and co-expression analysis
RAP_ID	Gene name	Module	0 mM H2O2			1 mM H2O2			5 mM H2O2			Control (+agar) 3 h			++Fe (+agar) 3 h			Control (+agar) 1 d			++Fe (+agar) 1 d			Control (+agar) 3 d			++Fe (+agar) 3 d
			Rep1	Rep2	Rep3	Rep1	Rep2	Rep3	Rep1	Rep2	Rep3	Rep1	Rep2	Rep3	Rep1	Rep2	Rep3	Rep1	Rep2	Rep3	Rep1	Rep2	Rep3	Rep1	Rep2	Rep3	Rep1	Rep2	Rep3
Os01g0100100		Group 4 (yellow)	15.6201	13.9928	12.8838	8.1782	10.2345	7.70961	7.88422	10.1408	8.37891	13.4803	13.7128	13.9062	14.6974	13.1031	14.4275	18.9783	17.0434	18.5582	13.3158	13.7607	18.1952	15.2611	13.4885	12.3112	15.2595	12.5752	17.9366
Os01g0100200		Group 7 (black)	3.15345	2.47405	3.73887	2.09252	0.528643	1.55336	1.83429	2.61112	2.36992	5.05188	6.31405	4.1987	4.33658	3.39009	4.80038	2.07148	2.3059	1.1192	1.10627	2.53983	0.823921	2.24718	2.68381	3.79525	1.16153	1.25636	1.71622
Os01g0100400		Group 3 (brown)	10.689	10.6888	7.9201	5.4713	6.6493	7.10749	6.92197	8.19592	6.63485	15.1321	10.6909	9.67323	8.5975	6.86021	6.08028	8.15409	9.26585	7.69586	7.31076	5.68425	9.92761	10.2223	11.4319	10.4772	5.69337	5.55658	5.38971
Os01g0100500	P0402A09.1	Group 3 (brown)	30.2818	31.2081	25.4378	24.3672	26.061	25.9805	24.3831	22.7734	23.0943	31.1872	35.3687	30.4336	29.9729	27.7246	33.502	29.2639	37.5103	32.7792	25.4188	26.0059	28.2742	35.4265	41.1398	27.979	29.6112	28.5401	26.8046
Os01g0100600		Group 5 (green)	18.8581	22.8348	18.6275	19.5917	17.0147	18.523	15.633	20.0327	17.449	22.9277	21.1699	24.4536	23.4391	19.4823	25.0977	15.3225	17.2554	16.3999	17.0871	17.0618	16.299	15.9802	16.1415	13.2193	17.4517	15.6742	19.306
Os01g0100700	RPS5	Group 8 (pink)	138.542	119.106	134.571	84.8236	85.1998	74.8396	72.8687	89.993	100.376	87.1584	75.3689	82.7351	77.0427	114.951	87.0925	149.955	162.175	156.899	145.612	150.582	146.012	122.294	100.473	91.7186	81.4576	73.1995	55.2545
Os01g0100800		Group 6 (red)	15.0464	16.6569	21.1016	24.612	17.656	21.5752	18.1255	22.4187	17.8512	19.052	20.1378	25.9745	21.4139	24.7234	25.0454	16.7424	17.56	23.7912	22.7885	21.5818	21.8022	19.3791	18.327	21.3028	21.9494	20.1781	26.2604
Os01g0100900	SPL	Group 15 (midnightblue)	71.1322	79.9436	68.0397	119.801	109.384	117.575	110.754	95.6337	97.8477	86.4492	75.0926	76.1341	166.386	173.63	203.422	70.0895	62.9314	73.01	149.412	153.247	148.394	72.7474	74.9622	70.1275	158.414	143.054	145.715
Os01g0101200		Group 3 (brown)	5.27284	4.76963	3.15561	2.10613	2.30786	1.4305	0.69097	2.1772	2.14051	4.23029	2.86575	2.57747	3.47709	2.47733	3.01279	2.34393	4.01117	2.66314	2.5459	2.68365	3.29794	3.74322	3.74071	3.77112	2.31832	2.03387	3.36125
Os01g0101300		Group 1 (turquoise)	6.13271	5.69923	7.42864	6.01859	6.83172	6.97588	5.46833	6.76881	7.31749	3.42008	4.72343	5.34566	8.01393	6.0715	9.65431	10.1482	8.12687	10.7169	9.63502	6.56392	6.77159	4.67229	7.4636	3.80223	6.29753	8.45912	7.12476
Os01g0101600		Group 11 (greenyellow)	18.8601	18.9099	16.2215	16.617	19.2369	17.75	20.1417	17.5894	16.1962	22.4629	24.1986	26.3295	21.8159	17.0243	19.165	20.9385	18.0795	20.9385	16.9202	18.8764	18.3499	18.3286	18.3361	17.8366	18.3641	17.8229	20.5399
Os01g0101700	OsDjC1	Group 1 (turquoise)	10.9203	7.38426	10.1698	11.9923	10.7576	8.45053	9.66736	8.46814	13.7206	12.0371	7.94034	13.0978	10.8632	9.79553	10.3333	28.6129	30.8782	31.4502	25.417	17.5841	25.8864	19.6276	25.9734	22.5109	25.3946	23.8268	20.4819
Os01g0102300	OsTLP27	Group 2 (blue)	1.68224	1.06242	1.26447	2.30998	4.06346	1.74794	6.22094	5.37832	4.50622	2.08808	1.99703	4.45352	3.07477	2.04955	1.90448	1.13581	1.05877	0.920079	1.11271	1.94937	1.61685	0.673155	1.5483	0	1.32158	0	0
Os01g0102500	P0402A09.23	Group 2 (blue)	11.9509	16.5993	15.5036	26.086	24	31.9363	25.7215	24.5832	25.6499	13.4943	11.2376	13.3471	16.0687	15.022	16.5441	17.4266	17.9744	15.4119	17.8507	18.2011	16.2189	12.8132	11.4391	12.2464	10.2206	15.9709	8.32411
Os01g0102600	OsSK4	Group 1 (turquoise)	7.57776	3.58701	5.63553	3.70496	2.52284	0.708195	3.1908	3.65251	4.05863	5.65452	4.21694	5.93216	2.79114	4.77188	2.34709	4.58994	4.94573	4.45793	4.48819	4.79262	4.66899	2.65288	3.90636	4.24945	4.34018	5.33629	4.69618
Os01g0102700		Group 1 (turquoise)	151.296	156.62	148.379	131.338	132.193	122.843	103.272	104.093	100.604	97.3813	101.342	106.113	155.632	173.622	146.36	219.637	232.937	202.545	185.755	196.249	198.853	164.847	158.288	125.249	133.585	146.102	115.031
Os01g0102800	CSB	Unclassified (grey)	9.42058	10.4927	10.3633	9.95499	10.7401	9.86837	9.69976	8.75591	9.83933	11.0527	12.0561	11.941	11.8716	10.4212	11.1161	11.0528	9.49449	12.1218	11.1648	13.5558	10.3397	8.25188	9.63505	7.93923	9.58692	11.3551	9.32487
Os01g0102850		Unclassified (grey)	2.52012	2.33839	2.53705	1.50331	1.77948	1.58925	3.39344	3.36125	2.83852	2.02135	3.37953	2.88902	3.54957	3.90035	3.64026	2.50546	3.38362	3.7705	2.23453	2.91181	3.59807	1.51904	4.65565	2.10336	2.62416	3.36825	3.17345
Os01g0102900	LIR1	Group 7 (black)	141.55	145.259	137.862	24.4758	27.7955	19.5723	116.979	70.4715	69.3333	222.104	233.263	248.956	133.13	125.66	155.993	6.24472	4.876	11.6726	6.09861	2.71962	0.971645	8.34059	15.1955	32.9365	5.39352	11.0795	15.4408
Os01g0103000	P0455C04.24	Group 10 (purple)	10.4557	11.1336	10.7561	6.1374	8.15774	5.06532	10.5548	6.68525	8.76633	6.8327	6.09706	7.63317	5.75069	6.87344	5.24867	9.28008	13.0819	5.80661	4.62797	6.37196	9.98411	8.90755	8.44891	6.36353	4.86392	5.00589	2.73007
Os01g0103075		Group 4 (yellow)	4.97767	3.47505	2.98712	0.763226	1.03896	0.360766	0	0.301031	0.261804	2.95354	3.26753	2.31647	0.973696	1.30316	1.08555	5.00277	5.02911	4.13289	1.18438	1.78666	1.9793	2.22147	3.14546	2.5758	2.50334	3.17037	2.27031
Os01g0103100	P0455C04.25	Group 8 (pink)	7.35992	7.23548	6.77685	2.66021	5.12101	2.58732	3.53373	4.94436	2.68011	4.64948	3.83016	5.52578	4.30149	4.49095	7.57643	6.92366	4.84406	6.50775	5.62541	4.69099	6.7909	3.77649	4.88423	4.6105	3.52523	3.65639	2.61256
Os01g0103400		Group 1 (turquoise)	14.2185	19.1408	14.2528	10.4312	9.44325	7.78544	10.007	18.9811	9.27189	5.62549	10.8103	15.2865	15.2896	10.4	15.1788	15.6143	14.6873	14.4606	14.1407	13.0136	12.9592	14.7497	12.4176	15.2526	10.9748	17.1541	10.4004
Os01g0103600		Group 4 (yellow)	74.8214	84.0042	74.2739	45.4115	42.202	45.545	46.0576	47.3763	47.1644	73.652	74.3657	65.3542	66.7901	65.6527	69.5603	77.646	81.9639	83.6193	80.5462	78.6553	86.0083	87.1435	86.1121	85.159	79.7447	82.6137	86.3904
Os01g0103700		Group 7 (black)	3.28772	6.01162	4.85491	2.77025	2.64117	1.53746	3.44145	3.21488	2.54545	4.67512	4.4244	5.02567	3.72253	2.59421	5.18468	2.84188	3.48641	2.84825	3.50772	3.55017	2.95353	2.79116	2.64535	3.65029	2.817	3.15801	3.37156
Os01g0103800	OsDW1-01g	Group 1 (turquoise)	13.0247	14.1395	12.6713	8.92447	11.478	8.93931	10.1243	8.22631	7.04595	12.5	8.57774	8.01048	9.48578	10.7568	12.2092	20.5738	15.2658	16.509	13.0761	15.1142	15.4588	12.7924	11.3595	11.6093	10.1345	11.0973	10.2827
Os01g0104000	P0436E04.12-2	Group 4 (yellow)	12.2545	11.747	13.1702	10.185	11.7154	11.3911	11.6876	7.55948	11.8405	18.4749	12.1641	13.7866	13.1274	12.1038	10.69	15.4151	15.8519	17.6975	12.4081	12.0796	13.4495	13.2308	11.1947	12.7712	11.2197	13.7722	12.7113
Os01g0104100	OsCOIN	Group 2 (blue)	35.6908	42.0755	34.683	33.674	40.8481	37.1643	41.7956	31.372	38.6573	27.1908	31.0398	35.7111	39.4667	36.9205	42.751	26.8277	33.2321	27.2966	35.1673	30.033	32.4673	28.3589	28.2382	30.6206	30.269	32.7658	34.1549
Os01g0104200	ONAC016	Group 3 (brown)	3.46391	4.8268	3.63933	2.95108	0.624241	2.7265	4.18761	0.655019	3.34244	7.07553	5.88254	8.28529	7.44977	8.91804	11.9705	5.65637	7.46097	3.95442	7.17364	5.79179	7.47437	4.54197	4.32042	3.91764	3.30705	1.27762	3.37462
Os01g0104350		Group 1 (turquoise)	7.10743	6.35781	6.32425	3.11385	1.99787	1.91933	6.79346	7.03409	5.5777	8.38487	9.11522	12.3859	8.23039	12.0185	6.32319	15.2007	6.17016	10.7657	13.2248	13.3252	11.1138	8.1683	7.63807	9.17302	11.6937	11.6344	11.189
Os01g0104400		Group 1 (turquoise)	119.05	119.845	115.735	50.2892	49.6772	48.3677	46.0012	71.887	84.6783	97.5164	105.258	76.3115	64.4042	78.35	78.1852	133.272	173.46	141.01	142.522	170.039	166.614	230.44	225.987	200.119	137.927	138.214	143.998
Os01g0104600	OsDET1	Group 2 (blue)	11.9247	11.8141	10.7128	11.2795	7.95425	10.1401	10.4247	13.2549	11.8425	8.96369	11.4467	9.74661	7.80291	9.22575	9.1544	10.4402	10.299	6.60619	9.14895	10.2982	9.44081	10.0972	8.81192	7.87556	9.25858	9.03869	8.03834
Os01g0104800		Group 8 (pink)	27.2923	24.8386	28.6674	14.7745	16.5294	16.2922	14.3019	17.485	16.8486	19.0574	18.8753	21.2916	20.6738	21.0961	20.089	30.9244	34.6051	33.5556	34.4304	29.1778	36.9036	15.9167	21.2169	21.3596	21.765	17.8344	18.4543
Os01g0104900	P0436E04.28-2	Group 3 (brown)	94.6998	91.4568	78.818	32.8048	36.6148	31.9515	32.2128	42.0065	33.2631	95.8433	107.777	81.825	62.8262	63.7112	75.5904	89.261	77.8169	69.3449	52.2306	55.5748	57.9099	89.6892	93.8928	109.402	60.3204	73.5368	77.994
Os01g0105400		Group 3 (brown)	21.6856	20.0163	21.1616	17.598	19.8572	15.8669	15.9656	15.9167	15.8989	22.8328	27.8843	26.3967	22.978	23.888	21.9526	26.4526	31.4916	24.6919	24.7332	21.0031	27.3502	19.1227	18.208	17.699	19.7451	14.4247	14.3865
Os01g0105800	OsISC9	Group 2 (blue)	2.21577	2.99822	4.51321	3.49423	5.11406	4.83532	6.81285	5.57653	6.80668	4.34123	2.81471	3.04342	1.9689	5.26605	2.69883	3.57722	1.10473	1.63726	5.15191	2.66833	0.997414	2.17906	2.65415	5.36092	1.3367	2.33945	2.04927
Os01g0105900		Group 5 (green)	76.3707	89.3024	81.2027	106.581	74.2122	83.363	98.9112	81.0637	95.1141	79.4401	72.3454	69.4456	68.3215	67.6955	67.6117	22.9643	39.0187	26.1487	29.3022	32.7619	36.2022	58.1776	52.6716	48.8708	14.8063	19.4754	19.2054
Os01g0106200		Group 1 (turquoise)	77.7301	71.3841	75.9607	62.8626	62.1313	71.2873	55.0742	60.5047	56.2585	53.1533	53.7339	56.6174	69.6326	78.736	74.6325	107.777	104.252	102.935	85.527	95.0051	101.036	85.9126	76.9263	63.9621	85.709	86.0371	76.6824
Os01g0106300		Group 3 (brown)	4.0259	2.99412	1.46369	1.8029	2.15177	0.982818	0.84798	2.80435	0.950428	4.01447	6.21669	1.29903	2.33919	2.15432	1.70273	0.975698	4.80148	2.11883	2.53238	3.45457	2.49963	3.5641	3.72053	3.0928	0.472557	0	1.08381
Os01g0106400		Group 6 (red)	76.3379	62.143	84.3387	134.319	111.838	100.053	188.743	257.386	227.234	16.0219	14.7451	12.8808	4.92609	6.31241	5.83987	27.2685	44.4483	35.662	51.023	34.6332	26.0138	58.5624	49.6943	42.8269	22.0057	19.0546	17.8595
Os01g0106500		Group 8 (pink)	19.4019	12.8039	21.0062	10.8895	10.5897	8.2151	9.70417	14.9867	11.2855	17.7778	12.8172	11.9035	16.1184	14.2652	10.0803	21.018	23.5867	16.3227	19.0283	15.4412	21.4532	13.0242	9.31438	10.9279	9.96458	7.75197	7.18373
Os01g0106600		Group 1 (turquoise)	4.78793	2.58062	3.33287	2.0228	2.10803	2.49196	3.23779	2.88162	3.70246	3.46094	2.72057	2.62762	1.7172	1.08651	1.85094	6.79098	10.3696	4.44523	11.8677	7.24664	5.81553	9.43485	8.35276	6.86831	5.05089	4.29579	2.18986
Os01g0106700		Group 4 (yellow)	8.28981	7.57959	6.38906	5.89489	5.94798	5.77228	6.74997	5.58812	6.75819	10.2331	11.1081	11.823	7.0646	5.6719	7.59317	6.09993	9.65512	10.2122	7.34867	7.59791	7.61933	5.81646	8.69341	8.01534	8.03631	7.61778	10.3202
Os01g0106800	OsRBX1b	Group 18 (lightgreen)	167.681	153.249	148.56	117.227	123.917	113.578	131.181	127.614	136.217	127.374	126.002	111.559	135.835	149.672	146.158	128.344	141.395	132.797	129.433	143.266	141.748	136.505	142.003	135.364	136.274	137.063	135.2
Os01g0106900	OsDXR	Group 2 (blue)	17.9927	18.6116	15.859	179.723	148.303	192.544	58.7871	73.2176	70.4724	13.439	10.4078	7.07036	29.9885	26.4654	21.3263	17.7388	14.6441	12.8382	12.5433	13.2355	14.0042	12.9822	13.8321	11.8133	9.06555	13.7519	16.4754
Os01g0107000	P0482C06.3-1	Group 2 (blue)	25.8055	27.8068	25.3005	29.2692	28.2143	33.5853	25.2888	23.0164	28.546	21.7658	21.7727	25.6518	29.2969	30.9666	30.6498	14.2614	19.0357	17.4433	20.8847	22.2128	20.5898	17.4159	16.5914	14.3532	19.3595	18.6233	21.8931
Os01g0107400		Group 7 (black)	19.7223	26.8309	18.4197	5.35872	4.96864	5.37559	5.55575	5.47583	2.68702	20.2568	20.1849	17.5484	10.3491	10.0653	16.5157	8.51543	8.60341	11.1132	8.28041	6.37398	13.3991	10.2512	10.0241	4.95781	11.9003	10.5174	9.3704
Os01g0107900	EX2	Group 9 (magenta)	28.6524	23.8916	24.0809	22.5151	28.2048	25.9771	36.4142	23.0161	28.6111	29.9747	26.5951	30.5873	27.9205	24.0075	27.8948	21.7507	21.5424	21.7204	14.8328	17.6971	22.3933	19.9992	19.7207	19.6287	23.3327	24.8561	29.9554
Os01g0108000		Group 2 (blue)	18.1031	18.9648	18.9188	19.743	20.4431	23.4339	21.2927	22.1274	24.7245	21.9992	19.0664	18.8647	18.5742	16.3247	21.5597	14.9384	17.0589	16.6046	14.3454	16.7751	17.3009	16.0203	16.114	15.56	13.5113	14.5651	13.2912
Os01g0108200	OsPOP1	Group 5 (green)	28.6368	30.3706	31.5819	26.1851	28.0162	32.6688	30.287	22.5903	20.1027	34.3253	33.3401	36.4494	37.7826	28.0988	33.4075	28.7157	38.0669	33.6035	26.5723	31.4701	32.5244	24.2112	21.9092	23.8681	22.3415	27.9744	25.2591
Os01g0108600	P0482C06.23-1	Group 6 (red)	4.49167	4.52754	5.14771	20.9963	18.5366	22.0873	19.4209	16.2711	17.4779	5.2495	10.2919	7.85726	28.1748	21.3608	21.0755	6.22205	3.11	3.25042	4.99914	9.09848	11.0972	8.23	6.9192	5.96385	16.9536	14.3249	11.4812
Os01g0108800		Group 10 (purple)	5.33756	7.29914	5.71892	2.11517	2.95146	2.64949	2.62738	2.05971	1.79708	3.11177	4.04221	1.94067	2.60579	3.13837	1.74605	3.44703	5.45182	3.56381	2.79531	1.94382	4.71965	4.00299	5.8637	4.98838	1.10505	1.40831	0.279468
Os01g0109000		Group 1 (turquoise)	3.26535	3.28755	4.13177	2.10725	2.98468	1.6464	2.18069	3.9487	2.39952	5.19432	3.95947	4.83212	4.03841	4.10941	2.20611	8.3224	5.70077	6.07944	7.2817	4.21212	8.49388	4.8548	6.86616	7.39855	12.3483	11.0251	10.6119
Os01g0109300		Group 6 (red)	4.26548	5.94557	5.04919	10.4037	10.7124	12.7616	16.5263	13.3296	13.0669	3.90343	2.7305	2.88341	5.35084	2.58881	4.38879	3.90259	3.3602	3.33181	4.96382	3.40325	5.28164	3.01023	5.7824	3.77658	4.38686	7.98769	7.12915
Os01g0109700		Group 2 (blue)	54.6359	55.7731	56.1713	79.6294	79.4203	79.0986	83.3447	62.8983	70.2813	74.6264	69.9461	76.4995	75.8386	59.468	66.1885	55.1572	69.6075	66.9964	57.7977	57.6467	59.8054	53.34	58.4823	59.2575	62.5352	57.2423	63.3526
Os01g0109750		Group 7 (black)	13.8431	14.2661	13.2198	8.46161	9.17378	9.55091	16.9225	9.29463	10.9035	17.51	14.9772	11.7355	11.7446	17.5577	14.5826	11.8084	8.60136	4.27019	9.02989	7.53163	11.4699	8.88954	10.7331	8.50835	11.7539	8.94328	8.5133
Os01g0110100	Pho1	Group 16 (lightcyan)	2.83275	3.21489	4.19488	1.1178	1.54787	0	0.301297	0.902477	0.366274	3.81493	4.32759	3.73332	2.79162	1.46357	2.0609	1.64785	2.54526	1.83181	2.28587	1.36535	1.2718	2.23322	2.13806	1.99988	2.26478	2.96279	3.21958
Os01g0110200	OsAGP12	Group 1 (turquoise)	19.1072	30.2576	27.8343	16.6684	12.1556	16.2161	12.7725	27.0705	20.182	23.2366	21.7641	15.6372	24.6664	25.5703	26.1426	173.96	129.706	130.313	110.897	197.297	150.413	76.5706	84.7735	74.0961	63.7385	41.8112	39.7419
Os01g0110400		Group 6 (red)	45.4649	52.0093	43.2171	109.422	112.535	124.161	133.119	89.2354	116.311	45.4283	56.188	61.2128	74.0015	68.5293	63.1218	28.5892	30.1345	40.2785	51.4173	43.8668	41.4102	50.4803	58.1053	51.578	66.861	64.1325	75.8577
Os01g0110500		Group 1 (turquoise)	6.64441	6.87914	5.30738	5.1913	4.51938	3.99992	6.11042	3.51808	6.52539	7.30037	5.59686	4.22423	10.1065	11.0938	10.9455	9.66633	13.6623	8.5841	14.1872	20.6721	19.5867	13.2407	11.8047	7.32389	12.4342	10.5046	8.02588
Os01g0111100	OsCYP26-2	Group 3 (brown)	2.55893	5.75498	2.91311	2.43526	0.692144	0.967514	0.77466	0.939271	0.824114	7.01721	3.78708	2.93464	4.89629	3.75271	2.25209	5.4768	2.90687	4.62079	2.03271	3.60196	1.25662	3.79405	6.12724	7.41567	3.30116	2.57403	2.03853
Os01g0111200		Group 5 (green)	58.0405	59.3543	60.3846	50.065	57.3831	55.9196	58.7344	46.109	45.9691	55.9454	54.4158	56.0285	51.3742	42.9831	63.7943	57.0696	64.2952	57.0409	55.1033	48.4778	55.2602	48.9202	50.8624	51.24	42.483	53.088	52.0727
Os01g0111300		Group 1 (turquoise)	15.2146	9.65365	11.4789	10.0197	8.14987	7.88807	7.40775	11.9227	7.94898	17.8682	11.621	12.5054	13.2	15.0837	10.8917	30.8186	37.4497	30.3643	18.7687	15.3509	21.61	24.386	29.7615	28.7776	21.6536	24.012	27.1021
Os01g0111400		Group 9 (magenta)	6.11556	6.96006	5.50836	5.98643	7.0304	6.50759	8.05273	4.18162	5.90286	8.56607	7.87884	6.92893	7.52624	7.13422	6.95375	6.05031	5.60767	4.80688	5.07945	4.16552	6.15575	5.26449	6.09392	6.65591	6.23752	7.79516	7.65526
Os01g0111700		Group 2 (blue)	4.70738	2.62034	6.81215	4.82531	5.78239	4.77258	6.90707	10.9962	10.6787	3.00622	1.55018	5.68443	27.2256	24.9896	18.3603	1.17058	0.413217	0.431936	6.12578	9.58382	7.92138	3.13531	6.27713	4.99896	1.67341	3.03411	2.68791
Os01g0111800		Group 3 (brown)	72.2099	65.8276	56.1838	27.1309	24.7789	28.8853	54.4892	38.8309	36.0357	60.1225	60.7797	48.142	56.5672	69.0537	59.914	60.08	47.5186	51.8945	35.8255	60.1943	46.9625	52.4374	52.6378	53.0411	30.1316	23.3914	19.1251
Os01g0111900	SIP34	Group 10 (purple)	302.241	278.95	256.281	116.541	129.372	123.037	206.908	170.705	178.206	182.493	205.344	132.71	158.778	162.923	173.138	164.237	152.448	142.764	113.648	181.089	165.654	176.93	202.479	211.394	108.821	103.549	104.53
Os01g0112000		Group 6 (red)	5.55161	6.16564	5.07202	17.0762	19.4354	21.9385	80.3416	19.6414	57.7296	2.30801	1.35157	1.43959	2.12807	2.9624	4.07487	3.64817	8.62848	7.58305	2.93047	5.27305	4.98384	16.5885	12.7025	5.07523	2.4982	4.80981	0.921694
Os01g0112100		Group 8 (pink)	4.19314	3.75023	3.78473	3.89365	3.07601	4.11789	4.27626	4.01769	3.22594	3.88998	2.89523	3.36863	4.14774	3.2267	3.31096	7.11896	7.93404	6.03062	5.87678	6.14777	6.66604	3.72552	3.14409	2.61808	3.89621	3.22413	2.64362
Os01g0112300		Group 6 (red)	12.6296	14.3225	13.7812	14.3485	15.8961	16.2323	16.0091	16.4029	16.485	12.6265	15.7263	13.4769	14.0921	16.544	12.8508	14.0375	15.3852	17.2985	15.1223	12.1211	14.7455	8.63547	11.6136	13.432	15.6685	16.948	17.0783
Os01g0112500		Group 5 (green)	91.6676	82.833	70.6638	121.498	127.878	137.658	128.247	87.0673	95.4337	82.6105	86.7525	97.9377	74.2176	66.7566	80.8027	33.4458	29.6266	45.1005	37.9967	39.059	37.7406	37.405	38.8275	48.5072	50.2454	60.8654	77.119
Os01g0112600		Group 6 (red)	1.56244	0.580058	0	3.94239	4.37711	8.3323	7.69751	2.7536	5.71483	2.33987	4.28535	0.514485	3.53604	3.06138	1.37607	0.864403	1.65601	0.304477	1.64205	1.3509	2.53399	5.20462	6.43557	1.06452	3.52239	1.45721	1.88018
Os01g0113200	OsRLCK2	Group 2 (blue)	6.19071	6.82094	3.91772	12.3117	15.4972	14.5868	21.5506	14.9086	15.238	8.66203	7.61852	8.90809	9.38066	10.2012	12.6001	1.62244	2.03611	1.2953	4.73583	3.29611	3.72072	2.14282	3.59278	2.94154	3.64388	3.39493	3.07726
Os01g0113300	OsRLCK3	Group 2 (blue)	2.48009	4.27259	2.78158	9.81422	10.5153	10.9151	23.8104	15.3578	16.3667	3.03566	3.67357	4.02591	10.0743	5.42656	9.54418	0.255809	0.647842	1.17234	2.10426	2.98591	1.68082	1.23671	1.8748	1.35146	0.985147	1.12533	0.854372
Os01g0113350		Group 4 (yellow)	2.43291	3.99428	3.42318	0.937449	0.595712	0.411525	0.676849	0.667373	0.175112	1.96205	3.62615	4.68292	2.4612	1.62247	3.05442	2.9729	3.51639	3.96913	3.02535	2.99502	2.42733	4.70756	3.35243	2.7549	3.19658	3.80228	3.82152
Os01g0113400	OsRLCK4	Group 3 (brown)	5.44117	3.89464	3.3065	3.7382	5.62682	3.33219	5.79903	3.16814	3.84996	4.3529	6.33822	5.10977	9.6851	6.54548	6.72443	5.13383	5.66266	8.62763	7.58978	17.2616	9.70619	5.72106	9.99105	7.67952	2.53336	3.63764	2.91992
Os01g0113600		Group 12 (tan)	6.76406	6.52137	5.10518	1.97453	5.82311	6.33705	7.74727	2.69695	6.55099	3.79482	2.24299	3.40512	5.13225	3.52742	1.14324	8.20711	4.6905	5.50915	3.70964	2.02122	4.90632	4.20326	6.04005	3.59589	5.08334	2.1603	1.40206
Os01g0113650		Group 2 (blue)	1.03897	0.815101	1.10763	3.12419	3.51721	3.72757	9.93978	4.82378	8.31018	0.956496	1.14053	1.92206	4.22561	3.80775	4.25872	0.430817	0.447024	0.186351	2.37472	2.13821	1.81685	0.402761	2.45934	0.79639	1.79449	1.42236	0.999609
Os01g0113700		Group 2 (blue)	10.8533	10.3888	9.32926	15.6579	13.5927	13.7587	18.1428	17.4627	17.7253	18.233	19.6814	25.4583	30.8312	26.3067	35.9912	9.26283	11.8675	10.9311	14.859	16.7351	15.6693	13.1269	14.942	14.2812	4.63382	11.2646	9.29743
Os01g0114100	OsRLCK5	Group 2 (blue)	4.52761	8.63024	7.03397	37.6614	33.1563	42.5176	54.9401	40.3718	48.2405	18.6129	19.4589	18.453	27.0379	22.7647	26.7068	5.57494	5.67786	5.86559	6.63765	9.63959	7.86162	14.0978	12.4504	7.78531	9.03568	9.39214	8.90918
Os01g0115300		Group 4 (yellow)	8.25535	5.32431	6.0994	6.40389	7.30554	4.47011	8.49605	10.1095	9.89285	11.5643	13.2903	12.6641	10.8707	8.24235	11.4448	11.9148	6.38366	6.18059	9.90866	6.96127	9.63395	8.48366	5.47636	9.05527	10.1724	12.6117	11.7875
Os01g0115800	Os8Tak1	Group 4 (yellow)	6.68863	5.80374	7.36436	2.85832	1.44612	3.24708	2.02812	4.5618	1.58732	5.9052	4.93079	9.96894	2.8303	4.41545	4.42817	6.47408	6.45155	6.95253	6.25676	7.30588	9.15721	5.55947	4.79902	4.53232	8.00941	7.17717	8.50177
Os01g0116600	SPL33	Group 5 (green)	24.0564	28.0426	28.2152	22.0617	26.6099	25.6787	19.3053	25.8084	23.7686	33.0439	31.916	35.4731	29.1465	25.9616	27.2991	29.2154	26.4409	20.0949	23.855	23.9757	22.6214	24.9686	22.2521	19.9798	23.8205	24.3889	27.9647
Os01g0117050		Group 4 (yellow)	2.94954	2.84729	2.04665	0.782571	1.68578	1.30849	0.87899	1.47937	1.4583	2.91252	1.91906	3.03506	2.288	1.31382	1.95189	2.11092	1.35715	2.15206	1.04564	2.49233	3.40354	2.78492	0.885938	0.743956	1.96141	3.07755	3.86261
Os01g0117900	OsUMAMIT1	Group 11 (greenyellow)	4.21266	4.46338	3.88812	1.96044	1.39035	1.19547	1.47556	2.58046	3.48957	4.07576	3.7337	8.39667	2.9573	2.70171	5.08179	2.60134	2.22864	1.81837	3.21477	1.8331	3.33131	1.14406	2.44626	1.77114	2.24386	3.87433	6.43745
Os01g0118000		Group 13 (salmon)	144.58	150.153	163.975	160.165	149.388	163.365	142.112	141.981	143.981	91.9069	95.3646	98.1941	121.877	152.262	139.747	165.88	191.415	163.058	165.75	163.098	180.295	168.25	148.937	112.184	125.83	105.206	92.3148
Os01g0118100		Group 2 (blue)	22.4518	21.7094	21.1452	21.6027	20.5642	23.5656	23.3979	23.534	20.0709	20.8023	19.9368	25.6318	22.8085	14.4605	20.0827	20.1205	23.2483	19.4903	21.0806	20.0298	18.3978	13.728	17.7364	15.1983	18.8102	17.5725	17.1957
Os01g0118300	SUI1	Group 3 (brown)	8.30563	7.1541	6.90461	8.31623	10.0406	5.16683	2.67325	2.39365	3.38002	8.51986	12.8312	8.2999	10.2662	8.72452	7.77858	4.34239	9.65687	10.6392	8.49728	4.78829	7.11869	11.3869	9.38708	9.11171	3.51295	2.52932	1.92299
Os01g0118400		Group 1 (turquoise)	21.1387	23.3703	18.0031	33.0689	28.0409	38.8274	16.0034	24.6472	21.7255	25.1734	23.7405	11.912	25.2261	23.8313	26.633	55.9824	78.7089	57.1472	40.909	68.4687	59.9132	69.5832	69.6439	56.0042	31.36	24.6442	18.1224
Os01g0118600		Group 3 (brown)	5.08225	4.77826	2.71395	2.26949	1.58278	2.28829	1.58674	0.886345	2.28117	7.60985	5.23789	4.28924	6.49496	6.44172	4.76859	10.0601	12.8193	8.07048	8.61254	10.2992	8.24895	14.7838	11.577	11.3659	10.1936	4.53838	3.65313
Os01g0118700		Group 6 (red)	41.4668	42.913	41.8367	183.687	142.285	186.451	145.235	138.035	151.174	46.4695	47.2415	43.9781	73.1871	84.2221	72.6634	74.8743	78.8147	63.7972	65.7355	64.0221	66.8527	77.9163	63.8247	48.4196	57.7526	44.8849	36.7625
Os01g0119000		Group 6 (red)	1.92383	2.71744	1.94265	13.5574	11.5501	12.6649	11.6245	11.9716	8.67047	10.2573	7.32566	2.97618	5.60926	6.442	5.32408	6.01075	10.8003	4.58637	4.9753	7.75975	8.69313	23.0736	14.5219	9.73968	8.8313	5.05675	3.91366
Os01g0119050		Group 6 (red)	7.75246	7.47949	11.7416	14.9573	13.2378	20.3284	12.1125	9.17582	18.8589	5.49898	9.94778	2.75345	8.00644	5.88875	8.56941	14.0131	19.623	4.65251	6.9575	15.0656	12.8673	21.2635	8.46645	12.0203	10.1106	5.59578	3.86899
Os01g0119100		Group 3 (brown)	14.9667	15.1832	10.9135	19.8494	20.4231	20.5307	28.5121	10.0107	31.0069	21.3607	21.518	11.219	14.67	14.8488	14.2087	35.614	39.8571	25.81	15.8643	27.4496	24.0721	35.0045	30.2147	34.4625	13.6938	11.8752	9.56689
Os01g0119500		Group 3 (brown)	13.1408	12.0699	13.3301	9.84726	10.0881	9.39692	9.17589	7.36689	10.3247	11.6738	17.4104	15.2255	14.9738	13.4375	14.549	25.7992	20.6777	23.8582	14.5738	21.0872	22.2248	16.5374	14.1019	12.22	13.3105	11.4464	10.7075
Os01g0120300		Group 2 (blue)	4.90391	4.74942	5.4677	8.70808	8.35944	10.7111	13.5312	11.538	15.1935	4.64778	4.0182	6.24755	6.31911	3.19663	4.76664	3.1425	2.50421	2.29558	2.16425	2.83757	3.06439	3.49627	3.46583	2.20034	2.4944	3.7566	2.67627
Os01g0120400		Group 2 (blue)	42.8326	40.1776	67.1255	185.231	157.12	196.99	277.657	252.862	309.95	27.4648	24.1438	52.4397	51.7312	51.096	45.7736	23.3702	21.2538	16.3677	24.8408	18.723	23.417	9.1407	7.41835	5.58587	16.4173	9.17131	10.1247
Os01g0120500		Group 1 (turquoise)	2.01352	2.37151	3.70178	1.91423	2.31289	2.12706	0.892643	2.35662	3.56091	3.50762	1.51457	1.21869	1.40139	2.44039	1.25472	4.28181	2.71053	3.40281	1.73418	2.88751	2.87236	1.68571	3.44242	4.08141	1.08486	4.16158	2.80578
Os01g0120600		Group 6 (red)	9.77116	9.4292	8.4647	25.8646	25.2956	24.6096	20.6391	20.3932	20.2642	7.20319	7.21436	6.85832	12.5093	13.2228	11.9428	12.0488	12.5827	6.76502	11.2407	11.2903	14.4766	7.16705	6.64551	6.19883	9.22774	5.89918	9.02036
Os01g0120700		Group 2 (blue)	44.9296	45.8826	34.7481	66.5299	72.91	72.694	86.3337	65.5191	73.6188	50.4759	56.1937	61.9169	70.4771	61.8858	65.7619	34.293	34.4066	31.8567	60.9391	47.7702	47.4847	41.9608	38.2767	38.5353	44.4954	51.4545	53.2644
Os01g0120800	eIF-3a	Group 8 (pink)	135.509	123.133	122.001	92.1483	95.1397	86.9782	97.4199	91.2117	88.3403	109.977	115.444	126.674	100.863	94.7337	100.056	133.162	139.339	136.341	125.257	128.565	140.363	104.582	107.934	88.5398	103.576	97.2616	86.0919
Os01g0121000		Group 1 (turquoise)	1.39829	1.28848	3.31418	0.669663	1.04758	0.831184	0.441655	0	2.02027	1.67828	1.90705	1.90363	2.24014	2.5869	1.65953	5.66969	8.18425	3.89217	5.3666	9.60416	9.06625	5.59717	4.8552	4.39833	6.3743	4.20446	4.06907
Os01g0121100	P0684C01.7-1	Group 2 (blue)	57.6111	57.1564	51.7513	67.408	68.8413	63.1804	69.7453	63.3983	60.2663	46.3612	53.9116	62.1609	63.0536	66.0738	68.7645	45.0108	42.1117	41.4661	44.9684	47.1847	47.0287	40.1368	36.0017	42.3274	46.5763	47.6197	48.1311
Os01g0121200		Group 4 (yellow)	6.22556	6.17165	9.71952	6.11265	4.72646	4.30246	5.75104	6.93759	5.4646	10.3189	10.2446	9.36506	9.7132	12.9781	10.7435	12.8341	12.2232	10.5606	13.9868	17.6857	17.1107	15.4226	12.4058	11.9548	10.8756	12.2032	9.46424
Os01g0121300		Group 11 (greenyellow)	66.928	65.759	50.2021	43.8007	33.1454	42.4632	62.2149	38.3452	35.3	55.332	53.942	61.7534	33.6136	32.9034	38.3366	42.6838	44.696	40.6701	40.6636	31.3314	35.545	33.055	39.4538	44.9975	50.7423	54.662	64.8385
Os01g0121500		Group 6 (red)	2.56269	3.37542	3.62414	27.6441	24.8864	30.9392	27.0933	33.0051	31.6847	20.0868	14.3619	10.7513	36.2264	44.2433	39.1185	10.131	9.501	2.77808	37.979	28.789	29.8875	28.1447	30.4976	6.18297	27.9695	13.2991	11.7279
Os01g0121600	OsABCG1	Group 6 (red)	5.94418	3.44941	3.12617	36.4238	28.1691	29.9575	32.9462	45.1628	47.0078	31.1445	42.3513	11.9526	30.2637	30.6351	26.5088	20.6485	21.2644	12.628	17.4404	15.8243	14.6616	35.1932	31.9272	9.8914	18.9894	8.74256	10.394
Os01g0121700		Group 4 (yellow)	7.97127	8.7726	10.9161	8.42668	7.41741	7.43993	9.89882	6.98104	9.75833	13.9416	19.8347	12.8802	7.63053	9.48479	8.02086	13.3743	11.1971	12.6539	12.6133	12.0703	13.7985	14.331	13.6692	20.0662	15.4251	16.3306	17.235
Os01g0121800		Group 14 (cyan)	17.6281	21.6411	17.5159	20.617	17.6389	22.0743	17.4668	16.6641	16.8341	15.2867	17.862	18.206	17.8441	14.3041	17.8347	24.1756	26.8229	22.3794	21.4497	24.6635	22.1391	28.4565	24.3861	18.6611	19.9853	20.6488	22.6084
Os01g0124100	RBBI3-2	Group 5 (green)	155.001	153.174	145.84	599.087	585.024	773.556	387.914	223.116	317.652	55.0994	64.7037	68.2716	342.469	243.879	224.276	9.31279	4.28634	3.50752	3.99126	6.01125	9.11656	9.1996	9.82747	6.69874	14.363	9.57197	6.23661
Os01g0124200	RBBI3-1	Group 5 (green)	2051.9	2113.12	1652.07	4895.77	5791.14	6363.22	4484.55	2134.53	3628.87	1205.75	1544.71	1033.18	4352.41	4051.28	4011.33	181.628	203.569	134	162.792	245.473	225.424	313.056	234.656	174.099	271.644	186.915	101.52
Os01g0124401	RBBI3-3	Group 5 (green)	945.419	992.944	765.841	1949.41	2991.17	2547.74	2201.46	722.451	1740.29	616.26	877.418	414.716	1415.61	1330.13	1352.31	62.5176	105.752	45.4552	43.1233	67.9529	73.0748	147.902	109.427	67.4733	110.631	113.672	61.1488
Os01g0124600		Group 2 (blue)	0.317863	1.31533	1.57529	12.7816	8.87879	14.4474	2.96371	1.79397	4.74378	0	0.668894	0	4.68716	5.13157	4.04959	0	0.260418	1.06352	0.401927	1.32765	0.893784	0	0.646054	0	2.15853	0.345491	0
Os01g0124650	RBBI2-3	Group 5 (green)	146.243	163.813	137.052	487.314	540.642	753.397	451.319	215.581	329.185	251.924	331.676	212.307	543.873	503.234	498.447	25.2656	34.1935	16.4621	41.2272	66.6981	51.22	29.4493	22.3837	27.4707	80.5143	63.011	85.229
Os01g0125600	P0044F08.14	Group 5 (green)	15.5606	20.4759	16.1158	11.9195	19.5136	9.94462	15.783	8.01304	14.8864	22.219	25.9257	12.6792	25.2548	21.8151	19.1402	7.94294	14.5772	8.1722	7.67969	11.8529	15.1534	11.5511	8.23335	11.5329	6.26583	7.95005	6.69936
Os01g0125700		Group 3 (brown)	4.31779	6.24791	5.94973	4.47079	4.27897	2.57009	7.59987	4.19722	2.781	5.98939	7.89929	5.02171	6.94489	5.95698	4.61405	6.32442	6.12184	3.73914	5.40964	7.79774	5.79124	5.94261	6.68912	5.03526	4.53458	4.771	7.09948
Os01g0125800	P0044F08.16	Group 6 (red)	30.733	33.5599	31.4044	55.3042	54.1368	61.3831	46.0648	41.6701	44.5371	31.2298	32.5935	32.5708	52.2807	41.945	40.8291	43.4591	48.9168	40.8192	40.917	40.9053	34.2367	41.4123	43.234	31.4346	31.3197	32.1174	30.726
Os01g0125900	OsUBC34	Group 2 (blue)	29.9462	32.7751	29.3827	36.6937	36.7861	43.4612	39.2067	32.1112	32.4937	33.7206	34.6086	31.8914	34.9715	26.8836	38.7624	27.7399	32.5357	31.545	32.7036	29.7051	30.6759	30.449	33.9082	28.4535	30.6725	28.567	28.3486
Os01g0126100	OsLPR1	Group 1 (turquoise)	2.42829	3.82077	2.94075	2.04215	1.69923	1.47474	0.927558	0.612415	0.915335	2.3227	2.68267	1.83301	2.9986	1.98686	1.44518	3.97343	3.93757	3.33947	4.92346	4.93832	5.02661	5.2264	4.81466	3.96205	9.75228	5.26914	5.57693
Os01g0126900	OsLPR4	Group 1 (turquoise)	4.99869	5.38581	3.17068	7.55681	5.40333	4.39837	5.00394	1.79413	6.05923	11.748	9.47262	3.05547	25.2199	35.3308	35.3797	12.0207	40.2206	16.7351	60.5722	73.5986	78.8782	41.2522	28.0712	18.2068	47.169	35.6699	17.6649
Os01g0127000	OsLPR3	Group 1 (turquoise)	2.3135	2.62774	1.59372	3.15091	4.03308	3.91622	4.80814	1.60529	2.22308	3.99831	3.6959	1.64401	146.482	111.23	133.533	9.45824	47.2169	15.509	205.431	488.457	402.262	440.923	297.748	288.482	263.676	387.766	273.747
Os01g0127200	OsLPR5	Group 15 (midnightblue)	0	0.514892	0.381063	0	0	0	0	0	0	0.686898	1.72122	0.897836	7.9502	4.24974	6.43108	0.298223	2.73875	0.280415	12.5082	30.9737	24.8303	12.1508	9.13416	7.16169	5.79213	12.3586	7.47498
Os01g0127300	OsABCI4	Group 2 (blue)	10.7352	13.3987	14.5993	12.9443	14.8289	15.3389	14.0558	12.6481	13.1006	15.4701	12.2209	16.1165	15.4938	17.7145	18.3932	15.686	14.9008	14.149	13.6401	13.5824	17.9163	13.5585	11.7884	13.002	12.3409	12.6169	12.8606
Os01g0127600		Group 12 (tan)	470.823	467.542	471.726	437.274	681.854	415.104	496.197	170.037	567.18	128.322	130.351	63.2582	109.138	161.277	86.36	72.0956	278.721	76.8626	63.9344	53.4167	134.676	290.943	239.116	84.7318	108.8	125.132	41.7231
Os01g0127700	OsRLCK19	Group 6 (red)	2.40119	1.93156	2.36993	6.85775	5.15746	6.23025	12.1048	13.9153	12.8848	3.89386	3.86401	3.79241	5.86725	6.19489	4.34248	3.67748	3.76324	3.27833	4.1919	3.98221	4.26411	4.59909	3.75841	3.18253	3.6049	1.94459	3.05899
Os01g0127900		Group 2 (blue)	6.0599	7.61967	7.53326	17.2854	18.0993	14.3368	17.1439	15.7181	18.3644	9.38064	9.22087	8.54072	8.37573	8.31623	8.98201	4.23983	4.83285	5.52175	8.67818	6.78942	8.71433	5.96075	3.56573	5.8377	8.17561	5.17955	3.30513
Os01g0128000		Group 6 (red)	2.52188	2.4355	1.97016	2.97171	5.36866	5.18567	3.26786	3.66538	4.11453	0.731279	1.49952	1.93286	7.88006	4.47212	4.83899	3.73389	3.76216	4.98272	4.46952	5.60415	4.79686	4.55212	2.1027	5.41507	4.72606	4.41778	3.39583
Os01g0128200		Group 2 (blue)	0.862882	1.37041	2.06215	5.5204	5.07305	7.03689	7.27777	2.35057	4.5169	0.927229	2.39933	2.07873	4.2555	3.59713	3.70786	0.628367	2.3075	1.20506	2.49661	0.827715	2.82531	3.24398	1.74222	0.747956	3.80071	1.83226	1.33
Os01g0128300	MHZ4	Group 14 (cyan)	13.1417	6.69728	8.45094	15.2454	11.7588	8.36763	10.3977	12.4182	13.7439	9.2008	9.92113	7.20092	12.0885	11.2288	10.9822	14.1049	17.1738	15.2332	20.1941	16.5786	17.472	24.5869	16.0633	14.2601	16.373	14.5608	18.2099
Os01g0128400		Group 1 (turquoise)	97.7306	93.3891	94.3039	95.1459	87.4479	90.2088	70.2399	78.7091	68.3982	69.7555	70.184	67.5316	84.2412	97.2321	100.004	130.972	127.394	114.687	99.4139	109.404	117.952	92.8626	92.0692	87.6996	78.4716	77.4666	75.0344
Os01g0128800	OsNTMC2T3	Group 7 (black)	30.3336	30.5722	30.0163	23.6386	24.1163	27.1967	20.5628	20.0156	19.4787	34.7256	34.1692	40.8646	32.2274	28.8258	33.358	27.7588	30.1002	28.43	25.1757	21.9119	28.0817	22.027	22.6176	22.5008	27.365	19.4173	22.4927
Os01g0129500		Group 2 (blue)	9.16968	6.52438	6.7898	8.03141	8.39572	9.75896	9.19772	6.96448	6.23701	5.66456	6.67774	8.71563	12.4556	11.598	13.8135	5.75282	5.17939	6.50997	12.3881	6.83851	6.21969	5.24294	7.01175	6.96476	5.99168	6.23956	10.9827
Os01g0129600		Group 15 (midnightblue)	6.10734	7.0984	3.38391	6.91798	7.3773	2.38235	6.82959	5.12343	5.60164	17.2786	15.0912	5.37143	117.713	120.6	101.04	17.7847	20.7613	36.1049	213.513	155.522	108.523	59.5488	56.4106	66.3242	208.971	171.368	149.613
Os01g0130000	OsMTP9	Group 1 (turquoise)	132.668	134.571	114.41	102.565	115.961	120.282	114.802	101.406	96.1416	123.346	119.981	144.577	119.993	118.199	131.469	293.017	266.686	295.572	240.375	215.859	223.878	187.537	198.884	207.919	183.293	163.894	183.959
Os01g0130200	NRR	Group 1 (turquoise)	32.7814	42.183	38.8656	9.90874	15.1108	8.20081	8.7392	7.53338	11.1175	7.74909	7.61098	13.564	32.4451	34.4969	37.4424	23.589	16.8003	10.5219	27.6292	40.4599	62.3624	12.9184	21.9754	33.4257	17.8131	7.53845	27.4433
Os01g0130400		Group 3 (brown)	5.08532	6.49006	5.64415	3.31814	3.6401	2.48936	1.9384	1.2569	2.5358	6.50662	5.56268	2.35311	4.31978	4.21591	2.62652	5.94743	7.03993	7.20112	3.47595	7.95623	6.91028	10.2201	10.3372	10.0099	2.98071	4.28084	1.98463
Os01g0130900		Group 5 (green)	9.17797	10.3792	6.55152	23.5316	22.1904	20.4208	13.1238	12.9916	9.32338	9.00732	10.5628	7.09107	11.4833	15.4765	8.56533	2.30884	1.77662	4.42483	2.63991	1.96236	2.30694	2.55684	1.89261	2.98765	2.06947	0.98449	1.6806
Os01g0131300		Unclassified (grey)	203.302	176.277	214.639	148.608	175.753	151.258	159.753	133.928	155.8	192.979	190.585	177.805	219.977	274.635	183.583	193.57	151.385	138.091	210.171	199.059	146.655	134.666	142.967	133.599	182.854	131.465	109.732
Os01g0131450		Group 3 (brown)	21.6294	17.7954	22.0412	0	0	19.3797	15.3784	17.3372	15.1075	26.3542	31.3623	23.6335	19.585	0	19.2827	24.9851	25.4086	0	21.5849	19.6403	22.2899	18.225	0	20.7315	0	21.5897	0
Os01g0131600	OsAP2	Group 1 (turquoise)	159.66	148.457	146.236	147.323	137.399	158.841	150.061	163.559	141.019	196.046	202.745	171.282	155.81	180.515	152.005	193.458	179.756	174.844	215.994	185.358	208.193	141.019	136.441	164.104	198.754	209.196	212.003
Os01g0131800		Group 1 (turquoise)	37.8169	32.4399	37.7165	12.8015	16.706	13.3253	23.5914	25.9729	12.5779	26.4133	20.5741	19.2051	24.0695	27.7294	29.3115	29.547	29.9804	26.9196	30.0155	23.1783	19.5707	26.9002	17.7941	26.7866	27.9487	21.3471	26.0657
Os01g0132000	IAI2	Group 2 (blue)	43.8149	45.4983	47.089	2131.83	2229.64	2521.91	2821.5	2814.41	3089.52	239.532	288.282	240.911	1337.72	1208.46	1448.47	32.4321	33.1885	21.3366	115.275	183.236	147.959	168.384	132.882	168.454	89.2625	135.244	111.724
Os01g0132500		Group 2 (blue)	12.5467	9.47437	10.6725	16.717	15.5872	15.52	12.1738	10.8365	13.3425	8.6773	11.1895	14.1454	12.5556	9.62314	12.5683	5.99865	7.28643	6.53712	8.92989	10.3134	6.77839	6.2454	5.18598	6.31405	5.56169	7.07286	8.04261
Os01g0132700	OsMed22_1	Unclassified (grey)	14.0509	15.7741	12.8498	11.3814	15.7172	7.78399	11.3544	16.9845	11.5154	14.176	12.4446	13.8512	15.2665	14.6109	10.5927	11.8955	9.66111	12.0854	10.2092	10.3991	9.09651	12.8318	13.4731	4.96517	13.0809	15.3574	16.6949
Os01g0132766		Group 4 (yellow)	41.0835	48.8207	52.9144	34.5367	34.0808	33.3706	31.299	42.9587	37.7358	51.8226	63.2136	54.702	73.1516	68.5074	67.1544	117.086	96.524	97.3063	69.9248	90.1188	94.1248	69.5707	78.1243	106.718	79.6468	75.225	72.8115
Os01g0132800		Group 4 (yellow)	6.80284	6.86609	6.39839	7.07193	7.62092	5.46205	8.22045	6.1704	7.28377	10.4535	10.3622	11.3404	8.33436	8.44153	7.33732	9.96458	8.71559	10.1185	10.4913	10.4132	9.19514	7.64345	10.4459	16.2599	11.4961	7.86848	8.17073
Os01g0133100		Group 12 (tan)	3.17766	4.8788	4.57962	3.7607	5.51382	7.32672	8.73506	2.97223	6.66911	5.00777	6.12986	2.69406	3.35302	3.9705	3.99362	3.77771	6.60444	4.7854	1.38336	3.78498	3.77258	5.25823	5.87714	5.15733	2.16952	2.57135	1.59646
Os01g0133200		Group 10 (purple)	7.64126	11.8332	7.0262	3.36088	8.41225	3.15429	3.92216	4.58728	3.54227	3.6289	3.56886	0.498423	3.51975	1.67406	2.62556	2.0427	7.90449	3.65972	2.10363	2.03735	2.67716	8.02883	6.50038	3.5235	1.66088	0.725163	1.16713
Os01g0133400	OsPGLCT	Group 11 (greenyellow)	82.3582	83.7512	80.2806	56.2785	67.1144	73.4386	61.5061	46.9308	57.5279	88.1984	89.4224	80.3979	93.3193	83.3123	104.629	46.5271	55.7329	60.6259	56.0606	59.024	60.8652	71.5849	70.7363	76.4646	59.3022	75.6492	82.7919
Os01g0133500	OSJNBa0083M16.21-2	Group 4 (yellow)	14.7586	17.4579	17.5546	13.1542	12.7578	14.2972	18.823	11.3133	13.7213	29.493	27.4554	24.0968	16.904	18.1603	18.4205	26.579	20.5132	27.6538	22.3853	21.9558	20.8107	21.137	23.712	23.4643	19.5847	20.6442	21.0732
Os01g0133900		Group 10 (purple)	4.62914	7.46218	6.88659	3.8686	4.83666	3.42599	4.52567	2.46142	5.51768	4.68054	7.79204	1.85597	5.39747	4.30573	6.33336	2.87226	10.1756	2.19294	3.90948	4.08711	6.75774	5.76042	7.79278	5.55316	1.88956	2.45922	0.395486
Os01g0134500	OsSTE1	Group 3 (brown)	35.659	49.2928	42.4507	30.2667	30.78	21.9968	21.4383	13.3921	22.1623	39.0553	30.2022	19.91	34.0069	17.5182	18.5824	21.1791	45.9094	31.7968	25.1215	19.3078	30.1503	59.8639	55.2518	45.7413	24.7392	30.2428	23.1166
Os01g0134700		Group 2 (blue)	17.1849	13.9123	21.5871	12.6202	14.2061	16.6902	16.6331	14.0568	20.8176	15.4434	14.1952	27.2121	44.9375	50.6041	56.2275	7.81146	7.2566	7.6473	25.8678	22.817	30.717	20.7956	26.97	19.0824	12.7828	6.28692	8.87053
Os01g0134900		Group 3 (brown)	23.2905	20.9265	21.3191	14.925	7.83042	10.6413	8.21914	12.2201	9.35925	21.3245	21.9157	17.1728	10.3041	15.0596	16.7617	33.3743	37.9048	30.0585	18.8516	19.9938	28.4082	37.614	34.9544	30.6114	22.4541	18.0413	22.4174
Os01g0135700	OsCML16	Group 6 (red)	3.13539	3.35026	3.98754	44.164	30.2553	37.1214	50.4908	46.5995	48.5005	19.1841	17.4893	3.16938	14.0906	16.7804	6.42853	8.90465	18.481	2.89973	37.1254	22.8445	9.06638	28.7552	29.0978	6.21816	40.9698	8.70386	6.40437
Os01g0135900	Oshsp17.9B.	Group 2 (blue)	43.0636	41.0419	57.8793	118.433	97.3977	119.908	132.514	147.498	136.578	31.5443	32.9704	24.5592	24.7201	29.6197	21.2783	8.17447	9.1405	10.0745	22.8019	16.6967	12.3371	10.7512	10.7609	16.1322	13.2162	12.6437	19.1582
Os01g0136000	Oshsp16.9C	Group 5 (green)	0	0.385936	0.424797	28.757	19.3881	32.7576	25.0188	31.5024	37.4135	1.13646	1.45723	0.784993	0.858518	0.400032	1.63558	0	0	0	0	0	0	0	0	0	0.896099	0	0
Os01g0136100	Oshsp16.9A	Group 6 (red)	0	0	0	14.5431	10.0219	12.8192	18.0248	25.1608	21.3827	0.13733	0.755487	0.192829	0.226498	0	0	0	0	0.82955	0.287814	2.34327	1.12723	0	0	0.247367	0	0.579108	0.468259
Os01g0136200	Oshsp16.9B	Unclassified (grey)	0	0	0	86.6178	70.27	58.4178	91.7685	107.05	100.197	0.148835	0.44236	0	0	0	0	0	0	0	0.472616	0.250655	0	0.403262	0.272322	0	0	1.30406	1.15009
Os01g0136300		Group 3 (brown)	2.83948	4.173	1.59729	0.296902	1.95822	0	0.519358	1.73334	0.836123	2.32799	4.62639	1.22936	5.8233	3.09629	3.42131	4.07851	6.47512	1.74037	1.08268	7.26583	6.93837	6.89516	5.136	6.23931	4.46633	3.01681	2.58785
Os01g0136400	OsWAK1	Group 2 (blue)	31.9424	32.8363	31.1238	48.0897	47.8498	47.3048	48.092	50.6712	46.1605	36.3024	32.6976	45.4151	47.4799	36.8897	44.3894	27.8439	23.632	29.3493	31.0596	29.4502	30.1785	23.2365	25.1562	30.0027	28.1654	26.0841	32.6023
Os01g0136450		Group 2 (blue)	5.91514	2.86565	3.2178	13.3902	12.171	17.2669	10.5643	15.8083	14.002	8.48965	7.5119	6.80203	7.46322	6.36918	6.89259	2.55806	6.94769	4.00855	5.30905	1.59777	3.78194	4.30203	6.78243	4.32961	3.84489	1.46616	3.68679
Os01g0136500		Group 2 (blue)	18.7369	17.5416	26.6814	25.9946	24.1122	27.5601	20.69	20.4745	26.1204	19.8638	19.7468	20.5799	17.9398	12.5495	22.7361	8.30989	11.341	16.0864	16.2494	15.1844	18.3761	15.2078	6.88918	11.4829	11.3846	12.8813	14.2425
Os01g0136600		Group 3 (brown)	29.1524	29.798	26.8952	27.3064	20.7795	17.9453	17.887	24.3065	23.7544	33.9857	34.2284	31.5635	26.4133	32.8757	21.7949	48.4268	47.0108	49.5432	31.4954	34.3858	37.6071	32.9841	35.3082	36.1141	32.1217	34.8474	23.9581
Os01g0136800	OsWAK2	Group 5 (green)	13.5153	14.4178	14.0458	16.621	14.548	15.4568	17.0568	20.5737	19.3752	23.3227	23.799	28.0916	17.5854	20.3406	21.7424	19.8081	15.8508	18.2075	14.0808	15.1897	16.911	11.7102	10.5199	13.9647	9.82206	11.6018	11.5114
Os01g0138400		Group 2 (blue)	24.8325	25.6907	28.6855	104.38	102.394	107.091	110.951	108.946	118.56	13.9916	14.6573	19.3811	23.6256	22.3136	24.669	8.13172	6.48482	7.18953	7.34404	10.0819	8.01919	7.60638	8.55781	8.37709	6.78665	5.70501	4.2074
Os01g0138500		Group 1 (turquoise)	0	0.737309	1.75665	1.94509	1.18834	2.21886	1.6094	0.98041	2.20523	0.859723	1.74253	1.34536	3.14417	1.89165	1.19206	4.19677	5.60708	4.95943	4.57903	4.61821	4.14309	4.61958	3.78396	6.26413	4.31594	4.13022	4.65904
Os01g0138600		Group 11 (greenyellow)	2.41132	1.55683	3.70651	2.16549	0.642929	1.34322	2.33076	2.79789	1.64726	2.31565	2.36875	2.82043	3.59376	1.63693	2.61651	2.43257	1.48152	3.03073	1.42249	2.0059	1.74861	1.86774	1.49525	2.12597	2.37831	1.96576	2.97943
Os01g0138800		Group 5 (green)	154.821	128.117	132.072	156.977	144.723	233.215	102.907	91.5008	91.709	185.084	208.636	255.039	203.706	144.152	197.254	8.93805	7.09123	11.7068	12.3093	12.8033	11.2861	13.4351	9.4495	13.5611	26.8956	19.7385	15.1294
Os01g0138900		Group 1 (turquoise)	95.2869	88.3991	93.9248	50.9189	70.3257	61.6946	53.5673	81.8118	72.7182	88.7901	110.546	79.4446	87.1107	100.86	89.7761	272.824	249.286	218.782	128.494	146.297	167.359	187.81	188.173	217.529	179.756	180.775	213.29
Os01g0139000		Group 2 (blue)	4.96474	6.79447	7.09064	9.15831	5.15241	12.1691	10.4638	11.6385	10.7882	4.77006	9.98655	5.07201	6.36351	8.62231	4.51219	5.15748	3.59812	6.0893	2.37381	6.03029	5.0338	6.32256	8.71369	7.68975	1.95706	1.73784	1.93965
Os01g0139200		Group 4 (yellow)	143.041	141.019	130.647	110.72	117.431	133.683	94.683	111.829	101.828	184.461	173.68	181.182	152.065	132.795	174.879	147.05	156.52	160.631	134.405	141.122	153.489	172.717	174.356	164.124	139.283	131.433	143.762
Os01g0139700		Group 6 (red)	7.7708	7.04699	11.3142	11.897	7.76523	10.837	9.07217	11.2612	13.9936	5.78036	8.41047	8.97569	31.5258	26.7508	41.8153	5.46152	8.29324	4.18446	11.1572	11.0714	6.58322	3.5693	9.34792	18.1804	14.055	14.6274	16.8512
Os01g0139900		Group 2 (blue)	2.45824	5.50519	3.24171	2.631	3.81567	3.69016	4.76808	1.27011	3.11949	0.660362	2.3385	0.562414	5.35702	3.97036	7.78134	0.44279	1.16761	0.538819	4.81014	4.2283	1.81116	0.985924	0.583588	0.977179	2.29043	2.34231	3.33873
Os01g0140100		Group 10 (purple)	19.2375	17.5759	19.3383	23.4576	17.595	19.4498	14.6217	12.3695	14.6454	15.198	12.661	8.40962	13.2528	16.1404	13.5235	16.4079	22.0549	11.033	7.8368	13.5722	15.6425	26.2535	20.705	10.9428	7.90559	6.17589	3.99448
Os01g0140400	PLRRP	Group 10 (purple)	7.68661	9.54754	9.95564	4.18032	7.6249	6.41998	5.84853	3.51638	4.05719	12.1026	6.3373	4.90373	4.70874	6.53009	3.20111	6.21225	11.8721	6.07923	6.53084	6.02896	5.26455	11.9556	10.2264	6.87642	4.96	3.0779	2.64582
Os01g0140500	RPL24b	Group 8 (pink)	389.026	363.074	421.105	222.765	255.239	231.541	252.486	254.811	264.084	234.814	207.933	227.884	222.086	309.705	236.841	337.332	387.74	311.159	284.14	320.94	341.554	246.07	242.058	236.504	234.451	207.488	177.496
Os01g0141000	AP2/EREBP129	Group 5 (green)	164.834	167.137	172.749	239.966	231.843	253.608	124.396	118.628	111.554	40.3975	34.6544	37.1988	101.285	97.0926	71.3368	15.3478	11.2097	9.61342	23.1659	15.1283	21.2582	15.4971	13.5046	11.6	12.5399	13.2293	14.9409
Os01g0141100	OsSKD1	Group 2 (blue)	187.239	190.906	191.651	225.519	236.62	242.716	242.125	229.015	251.971	182.092	167.576	192.351	200.308	186.127	187.243	139.803	138.48	149.761	151.417	146.865	157.721	161.873	155.184	147.031	155.757	162.312	170.612
Os01g0141300		Group 3 (brown)	0	0.326027	0	1.8713	1.29587	0	1.28901	2.41374	1.57967	5.50185	5.49185	2.86629	0.868457	1.57814	1.72291	2.70035	4.55147	2.23399	1.77283	0.883639	1.85339	5.32	3.89399	2.8596	2.40625	1.58292	2.02975
Os01g0141600	OsRUS5	Group 7 (black)	5.48389	5.10044	6.38519	4.25898	3.69911	4.97706	4.80984	2.59238	3.87945	5.59474	5.74661	6.6607	7.71348	6.00505	5.26438	4.95781	4.16723	5.52131	3.66259	5.16428	4.8017	2.29493	3.90136	6.0667	6.3269	4.48373	4.14261
Os01g0141700	OsWD40-2	Group 10 (purple)	4.13746	3.66298	3.91504	2.84119	1.6688	1.89666	3.42581	1.80028	2.96998	1.72798	2.59977	1.39662	1.8394	2.16286	2.42124	2.88759	2.80724	2.66253	1.98695	1.64204	2.47851	1.73249	3.12738	2.62226	2.73158	1.46716	0.863373
Os01g0141900		Group 4 (yellow)	10.6666	9.38786	9.90095	7.90374	6.68923	6.26423	7.40319	6.00091	8.15566	14.3118	15.8688	10.7048	9.68621	9.1929	10.3779	14.5947	16.1186	14.5813	14.4905	14.4263	14.4662	13.6248	13.737	12.25	14.0923	10.2072	14.1847
Os01g0142200		Group 8 (pink)	21.9597	24.8895	31.3349	13.5615	16.7122	10.3564	13.1543	13.634	11.1228	16.8128	15.0736	12.3014	14.8329	18.0662	14.9679	21.6861	20.1693	19.6915	24.5029	20.7377	21.2008	16.5952	13.6221	13.3173	15.5353	9.84301	12.9533
Os01g0142300	SQD2.2	Group 4 (yellow)	4.25923	6.99227	4.78475	2.06256	2.53833	1.88579	2.21804	1.7553	1.70514	8.86802	8.74081	5.72126	8.65058	9.84541	8.58434	10.8603	10.1345	12.0689	13.9963	8.9106	9.19848	18.4393	15.8126	10.6173	12.9991	28.1195	24.7072
Os01g0142500		Group 1 (turquoise)	57.2419	52.7549	52.6147	39.9512	35.5054	37.3628	33.7279	43.5552	29.0186	58.6388	57.5819	61.8384	62.2416	63.8775	79.2951	111.193	112.808	117.771	88.3509	89.6601	82.5627	79.1101	80.8705	86.3	90.7367	83.9677	77.0518
Os01g0142800	OsNPF8.1	Group 2 (blue)	15.7838	20.0345	14.948	34.6351	34.9875	41.7331	43.891	35.6303	35.1773	25.2762	31.4893	20.4457	37.3203	35.3504	31.3256	24.4044	26.688	24.2773	22.829	23.3019	19.2753	33.1772	35.9805	35.9829	16.1476	17.4984	14.3526
Os01g0143100		Group 1 (turquoise)	11.7497	9.02357	9.22511	6.61908	6.36811	7.15142	3.87504	7.39678	4.15342	8.36283	11.5038	12.0578	7.98806	6.86379	6.44399	20.2655	21.8633	31.8612	25.5761	22.1084	18.6127	28.3291	29.0762	31.3775	34.9089	39.0517	34.9426
Os01g0143300		Group 8 (pink)	42.0171	43.0533	44.4423	22.6614	27.4091	14.4579	19.3056	23.504	24.4466	21.8096	23.7957	20.6379	21.2389	29.8082	28.9621	51.1888	51.9143	51.2566	57.4218	54.1105	57.1937	30.9934	31.7244	31.7566	32.3112	29.2087	21.5009
Os01g0143800		Group 7 (black)	18.4789	14.5161	14.9276	12.016	11.8498	9.72168	12.7029	9.34775	7.7078	17.4303	14.712	19.6969	16.5904	16.1598	17.8274	17.2526	16.6185	15.1129	13.9745	13.8028	20.3066	7.80889	7.20105	12.263	15.8675	14.1457	12.1416
Os01g0143900		Group 7 (black)	484.106	461.637	527.733	261.362	228.487	249.157	153.539	178.753	160.354	366.981	387.084	397.965	312.995	360.765	349.522	239.331	198.583	262.98	260.462	246.019	261.754	247.509	275.261	307.279	242.607	250.163	257.2
Os01g0144000		Group 6 (red)	50.5958	51.6829	47.8722	77.8938	85.2052	75.1393	78.9772	65.1529	64.1051	40.8553	31.874	31.8479	41.3641	44.6358	41.1687	54.8687	64.3314	51.9698	47.0118	59.7268	55.861	50.7741	48.1576	44.12	46.3381	52.0232	38.4113
Os01g0144100		Group 5 (green)	6.79504	5.92456	7.31993	3.23404	2.74165	2.69891	4.20871	3.48259	4.62979	4.63556	5.9027	6.19578	4.15554	2.35705	4.56442	1.3528	1.656	1.18273	0.903784	2.12424	0.984518	2.55246	3.40137	1.71204	3.72211	0.886037	2.95785
Os01g0144200		Group 1 (turquoise)	47.3038	40.8899	38.7126	41.2251	40.3044	32.1223	40.7058	37.7207	40.5714	40.1946	40.6393	49.2146	43.0213	46.0539	50.1206	54.9947	41.9804	55.5683	41.7495	40.7017	41.3779	44.0556	41.8647	54.6448	57.9	49.2607	62.3133
Os01g0144340		Group 7 (black)	15.5151	15.592	12.8339	7.64561	11.7892	7.85351	12.1543	11.6195	9.67209	13.9929	12.511	14.8301	13.3954	12.2023	11.3743	10.5436	13.0927	13.8541	9.65779	11.5672	10.5916	9.49314	12.0579	11.9956	13.2207	10.7055	10.6241
Os01g0144600		Group 2 (blue)	26.0206	21.2351	24.8604	29.3902	32.3138	30.0971	27.3961	25.5328	32.7118	19.2966	21.1737	21.7099	21.6543	22.1963	24.83	15.9199	19.956	13.2886	15.9291	13.5822	15.4342	13.3414	17.2031	16.6849	15.8311	12.9402	14.1889
Os01g0144700		Group 15 (midnightblue)	54.042	63.5365	46.793	35.3863	41.5348	30.8443	42.4391	40.3557	47.1794	50.6939	48.7725	58.8533	47.4102	49.41	40.7739	34.6806	40.0224	34.8367	45.8781	49.1696	46.9341	35.0265	24.8598	36.784	54.0679	43.0536	47.5972
Os01g0144800		Group 15 (midnightblue)	0	0.434436	1.58464	1.36471	1.977	0.719588	0.413379	0.165063	0.696882	1.13398	0.628614	0	6.7484	3.54042	4.38714	3.06429	2.96003	6.50169	21.0692	23.1736	14.5802	2.13204	2.2318	2.28722	25.1304	22.3056	20.7844
Os01g0145000		Group 5 (green)	2.92649	3.68757	4.47536	4.03921	7.37504	4.10801	7.9509	6.26415	12.9137	3.09388	4.35989	1.213	4.67113	4.8324	5.46273	2.42404	0	0	0.930827	0.537477	1.30396	4.21693	3.36973	1.80745	0.368413	1.4476	0.118006
Os01g0145200		Group 5 (green)	15.2709	15.474	14.4014	12.0038	13.1763	9.27092	13.635	14.132	11.1089	16.2084	15.4438	14.4951	16.1026	18.0113	13.3512	11.1226	10.2597	12.0288	8.74047	13.2431	11.5004	9.49678	10.1769	8.66463	11.4051	8.97357	14.7161
Os01g0145600		Unclassified (grey)	11.3055	14.9808	10.1419	12.3041	11.7249	10.9607	8.17066	12.8223	10.3196	15.5059	10.8106	12.1341	11.2548	15.028	13.9222	13.1181	11.0103	9.00508	11.2385	7.23098	10.3875	11.2536	8.79184	12.1828	13.8766	14.4177	12.1988
Os01g0146101		Group 1 (turquoise)	28.2337	30.9535	27.2053	24.6095	26.0476	18.0049	24.0876	29.768	26.4518	34.3295	28.3077	29.5389	25.5504	28.1048	22.3251	36.2712	24.8033	35.2894	33.3441	26.8374	32.271	31.0426	35.3767	36.3888	37.6028	40.9034	41.4991
Os01g0147200	IWS1	Group 2 (blue)	58.963	51.0263	55.1487	59.9724	62.303	64.4305	60.5516	64.3017	62.5682	43.9243	50.0999	50.1892	51.2745	47.2744	57.1093	55.5704	54.2849	45.935	47.6549	48.2544	51.9896	42.4507	40.4404	47.3946	50.3218	45.493	53.4295
Os01g0147300	OsSTA4	Group 12 (tan)	5.97312	6.51418	5.21823	8.63793	10.154	7.93518	11.8246	6.50276	10.008	6.61343	6.268	4.31946	6.20584	5.40425	4.61947	3.51259	3.64295	3.3179	2.11267	3.22299	2.72089	7.5408	5.42033	2.96307	2.55737	2.87131	2.56813
Os01g0147700		Group 1 (turquoise)	28.785	26.7527	25.4882	11.9896	15.7279	15.2134	16.9501	16.7948	19.5502	29.115	30.4171	27.5702	23.4351	19.3653	20.9203	39.8424	37.2996	42.766	35.1527	39.0008	36.0839	28.4438	31.8829	30.3297	30.5452	25.713	27.0037
Os01g0147900	OsTPI1	Group 1 (turquoise)	472.2	493.878	452.43	353.34	375.888	278.616	333.459	399.724	354.673	542.742	476.197	523.016	377.058	444.334	484.749	986.625	988.55	1358.27	1709.66	1502.58	1252.57	1611.89	1632.97	1793.84	2351.51	3364.77	3391.65
Os01g0148000		Group 17 (grey60)	19.6941	18.6295	19.9258	27.2435	24.8853	23.9064	28.4289	16.1728	21.0805	32.4193	33.2349	33.7282	20.7745	16.1477	20.5972	10.6512	26.312	20.5188	13.7443	12.6755	13.6226	14.9077	19.4729	17.6302	13.7548	14.2204	14.6856
Os01g0148050		Group 2 (blue)	41.1356	45.6014	42.0604	56.3337	56.0015	58.3079	62.0218	53.0749	60.8933	47.1459	47.6774	61.3854	60.9947	37.4651	58.3938	38.2518	39.3439	37.672	38.5811	38.6729	39.7208	32.7758	38.018	33.5356	44.6921	43.008	50.1092
Os01g0148100		Group 2 (blue)	17.8998	17.7381	16.1158	17.7343	19.962	18.6017	15.7779	15.6959	14.6539	17.5393	17.7013	25.634	24.6286	20.2913	21.4844	16.472	14.9196	17.2892	17.9992	19.0411	14.6151	13.6955	15.813	18.4117	15.8048	16.5512	18.2803
Os01g0148400		Group 1 (turquoise)	25.5802	26.2583	30.3982	18.7945	17.3687	19.0659	18.1713	16.5258	21.3074	23.2343	16.649	18.9983	22.3214	23.2088	18.3597	30.9245	25.1096	21.9307	28.3578	24.5727	22.9754	23.1746	21.7742	22.1141	25.21	24.9332	20.6751
Os01g0148500		Group 6 (red)	31.3152	32.9208	25.7205	32.6877	30.1974	32.9939	35.1274	30.9143	30.3033	22.5492	23.5706	25.9289	30.1751	36.5784	33.3634	38.6165	31.1344	36.507	33.5329	35.3592	40.7008	24.8788	23.6445	25.5828	27.7716	28.0247	34.285
Os01g0148700		Group 1 (turquoise)	42.3343	33.4297	36.7693	20.9431	19.7388	23.1379	19.9216	24.2904	23.5108	32.0175	30.5227	32.703	33.1618	38.0677	31.1569	55.3199	49.0352	44.6349	34.0262	37.554	42.9585	28.1849	28.1931	24.3251	33.5629	26.6714	28.7636
Os01g0149400		Group 1 (turquoise)	144.705	111.965	152.845	68.4839	63.8195	69.652	47.0841	53.1725	53.4418	97.2264	84.35	77.871	87.419	88.89	83.238	118.518	132.09	116.743	146.201	130.465	136.175	86.8058	92.1681	105.6	92.7063	71.8545	69.571
Os01g0149500	PIT	Group 1 (turquoise)	1.96858	2.43486	2.36726	2.54976	1.63285	1.89126	0.734566	1.80229	1.36305	1.46325	1.95339	2.47714	1.56846	1.15686	2.14819	3.55082	4.161	4.8002	3.17613	3.0418	4.49177	3.86809	3.87337	3.11912	3.16132	5.93511	5.14673
Os01g0149600	H2B	Group 12 (tan)	119.483	113.259	120.377	87.279	88.5621	79.736	82.3505	70.0063	87.8905	56.5898	67.9967	66.4687	53.4012	73.3619	77.4226	83.4776	86.3876	85.0791	82.0541	71.6183	72.8427	71.3817	68.1379	66.2425	60.9454	64.772	52.9903
Os01g0149800	OsMT2a	Group 15 (midnightblue)	618.596	467.374	444.053	306.99	323.595	320.98	389.29	541.117	469.667	376.743	425.085	587.97	615.847	634.017	852.194	402.713	342.721	381.079	835.198	649.856	430.253	287.211	324.095	452.139	789.176	593.571	744.233
Os01g0149900		Group 2 (blue)	3.41947	4.78598	4.05022	11.9679	9.20746	9.80828	10.1549	10.7738	12.0849	6.1083	6.07463	3.76189	8.12036	8.53354	7.54689	3.58656	3.74296	4.08915	6.14664	8.17976	6.02596	4.20549	4.28998	4.32201	3.36281	2.95112	4.05168
Os01g0150000	CER10	Group 1 (turquoise)	50.3969	56.4943	60.221	33.7249	38.7496	31.2819	27.4588	34.8433	40.3901	49.9971	53.4642	43.8579	50.8096	51.77	62.6949	130.347	166.977	117.445	116.246	162.294	143.58	172.894	143.802	135.658	65.9581	88.9097	68.5628
Os01g0150100		Group 4 (yellow)	15.983	14.3205	15.4804	18.2279	11.6287	12.9444	12.7866	11.6858	14.0292	18.7427	15.671	18.2701	23.7597	18.5931	19.2653	17.7168	17.4127	18.5602	21.0535	17.9735	20.536	16.5445	13.3053	12.4268	13.652	15.2719	16.113
Os01g0150200	PAS2B	Group 1 (turquoise)	38.1079	42.5257	40.9585	19.3717	20.7604	20.5722	20.1273	18.3199	18.7652	22.9141	29.1283	31.949	29.9886	28.7601	38.1522	67.5685	84.2847	67.9536	55.4793	84.2242	70.7422	69.1809	58.2597	46.566	40.3301	43.835	44.6706
Os01g0150800		Group 5 (green)	2.94664	3.14295	3.07313	2.27443	3.58233	2.53992	1.90659	4.01774	3.562	5.1784	5.58556	6.60086	2.85774	4.56104	6.39445	2.48541	1.46724	1.34902	0.744555	1.95023	1.54184	2.82225	2.40139	1.14996	2.78129	2.48723	2.77024
Os01g0151100	SLT2	Group 14 (cyan)	25.3141	26.2065	25.2334	47.1315	40.417	49.3804	56.1573	48.8807	43.5831	23.4372	26.528	23.2922	30.5852	30.7901	32.6204	41.2747	41.7808	36.5642	35.0441	45.9253	39.6027	35.8171	33.798	31.0194	43.871	37.1999	36.8211
Os01g0151200	P0009G03.18-1	Group 1 (turquoise)	21.7266	18.9018	19.502	15.2669	10.2636	10.6018	16.3489	11.8271	16.3057	21.4263	17.7014	19.1835	13.3204	13.8458	14.0065	20.1237	21.0731	15.2755	15.5577	16.8473	17.4644	15.3249	16.7477	13.8872	15.8073	16.0425	15.3475
Os01g0151400		Group 4 (yellow)	10.9907	7.49967	5.55601	9.3656	7.12524	9.31788	6.2259	7.10357	7.97055	19.0078	13.7509	19.2068	15.0137	19.0975	17.7771	46.8934	41.1979	37.7777	25.1526	33.0717	34.5138	24.1043	22.4576	19.9279	30.5048	20.9442	17.6151
Os01g0151500		Group 1 (turquoise)	3.7418	6.77041	4.02244	2.32312	2.11319	1.64748	1.68186	5.58734	7.62951	8.31537	7.89105	6.04396	4.90859	4.0234	3.29304	23.7606	23.365	17.5324	13.0794	21.1354	11.7282	18.8818	16.8134	20.1699	13.7851	13.1228	11.9086
Os01g0151600		Group 9 (magenta)	11.7966	16.0706	14.1512	15.7042	15.0426	14.6226	13.4374	9.15723	11.356	21.6004	16.2565	21.8589	16.199	14.0384	14.4984	9.5072	10.9849	10.6793	8.8147	9.14738	10.0273	12.4403	14.3183	10.0059	11.4135	13.0856	16.2306
Os01g0152300	H2B.10	Group 8 (pink)	119.614	106.009	105.542	69.1593	70.9606	67.9725	44.0014	65.0484	54.7381	72.5247	83.9175	72.3911	79.7341	82.6701	73.1289	78.957	75.6701	75.1326	82.18	70.3446	82.0438	68.8963	69.7076	70.3099	70.1489	62.4359	47.22
Os01g0152700		Group 13 (salmon)	233.145	216.052	203.827	154.195	120.262	130.775	129.755	144.72	116.217	110.53	111.035	96.1653	100.618	106.756	121.111	135.134	135.104	145.06	174.495	143.349	163.858	141.605	132.657	117.194	137.551	125.747	125.508
Os01g0152900	OsFbox002	Group 1 (turquoise)	103.852	97.1824	99.2373	49.3609	36.1439	44.2849	38.6878	48.7926	44.1942	58.7293	51.7928	50.5581	42.9467	42.0814	38.9799	85.8439	76.7824	87.8919	78.1725	75.4386	79.2356	75.0853	68.5619	73.72	66.6632	60.3326	45.7772
Os01g0152950		Group 4 (yellow)	8.35391	10.0973	7.39698	8.04882	5.72889	7.89707	4.80798	5.99091	5.70245	11.6275	9.41659	8.82548	8.39565	10.2609	12.2758	9.63525	13.6753	10.5549	5.9399	9.18377	10.6574	10.4039	9.70568	14.1088	10.1015	9.98957	11.2997
Os01g0153100	OsFbox002	Group 8 (pink)	310.76	308.941	343.596	163.282	196.075	170.336	156.62	183.496	177.103	175.301	183.156	173.732	146.812	168.649	134.367	237.479	217.487	249.864	260.386	247.137	239.073	199.103	214.163	200.154	228.309	247.17	182.482
Os01g0153200		Group 1 (turquoise)	7.83204	2.99808	3.47262	5.29306	3.60343	0	3.58522	4.33155	3.88177	5.13972	2.03923	2.68809	3.7404	4.34994	6.46353	7.34018	6.48499	6.15894	3.54789	7.08629	6.88171	2.86861	4.62879	6.35222	6.94581	5.41895	4.10147
Os01g0153250	P0030H07.23	Group 4 (yellow)	1.84531	2.05945	2.61417	1.99305	1.94668	0.862593	1.05089	1.0855	1.3521	2.71894	3.54405	3.07489	1.8277	1.60892	1.53674	2.72344	2.51942	2.02172	1.93816	3.09639	1.82841	2.44765	2.6717	1.80988	2.70338	2.17095	2.55289
Os01g0153300	H2B.5	Group 8 (pink)	196.854	199.856	205.639	111.663	118.976	88.2777	91.6286	115.73	127.735	105.902	112.217	91.7788	88.93	105.156	84.8163	169.463	159.592	146.696	175.418	168.375	150.475	133.934	130.74	149.37	136.006	148.892	95.7114
Os01g0153400		Group 1 (turquoise)	11.7267	16.0104	11.8337	9.26032	8.49402	7.48371	10.7906	10.5971	13.3329	9.22834	11.78	15.574	10.3809	10.141	11.7956	9.65413	14.4241	11.5879	10.8849	13.0954	12.1064	11.151	12.717	8.45137	11.1007	13.5605	10.498
Os01g0153700		Group 1 (turquoise)	6.12674	4.70677	6.14291	4.21584	3.3778	2.15899	2.87769	3.0773	4.62263	4.16419	4.17628	4.32084	5.42769	4.35334	7.5308	11.0693	9.63647	7.99331	7.92231	9.0858	8.6012	6.11608	6.59558	6.30866	4.95239	4.7932	3.71996
Os01g0155000	Hsr203j	Group 2 (blue)	34.4514	36.9717	47.248	56.0631	51.1837	55.9844	85.4852	82.2241	107.986	72.9681	56.5857	97.2296	179.569	157.139	183.621	9.861	8.36391	7.48274	80.4268	91.0696	87.017	29.7235	24.7079	27.6577	54.7405	41.665	40.0293
Os01g0155300	P0011G08.16	Group 7 (black)	12.3165	9.22741	7.1682	4.69584	5.91932	2.67569	3.2035	4.54033	5.92964	10.204	8.22273	5.86556	13.0224	11.493	13.3425	1.72656	4.49773	4.65264	3.65247	4.84697	2.27064	11.4292	13.919	11.6978	2.42361	3.01297	3.60323
Os01g0155400		Group 5 (green)	36.5546	38.9906	33.7994	34.8297	34.6006	41.8144	42.0299	30.1127	37.7773	36.0331	35.3956	40.2205	44.6494	34.5951	38.7859	31.3245	26.2604	27.4054	34.3902	29.2393	33.634	28.3034	26.6358	28.9407	27.4582	29.4838	31.8002
Os01g0155500	OsCrRLK1L4	Group 4 (yellow)	2.07245	2.37357	3.25755	3.71183	3.19984	4.47609	2.73677	6.04601	4.42628	2.83984	4.22829	3.52022	7.82323	9.21723	7.69149	10.3109	6.84205	6.58458	8.57376	9.77775	12.9594	5.60829	5.43429	5.5741	6.68525	6.59273	6.56127
Os01g0155600		Group 4 (yellow)	117.79	119.346	118.317	97.4229	103.12	91.5174	102.31	96.9731	97.66	100.949	89.6673	115.908	123.456	121.848	124.929	116.228	105.683	118.998	118.169	115.725	134.293	103.774	103.919	103.31	112.681	113.294	107.655
Os01g0155800		Group 1 (turquoise)	104.891	66.512	57.2528	49.8324	48.3102	66.5635	52.6628	70.2954	47.523	16.0204	14.6903	36.4967	68.6897	66.6115	96.8823	103.852	80.2754	148.194	387.51	270.383	189.418	220.872	219.206	335.77	491.477	460.971	698.053
Os01g0157700	OsGT43D	Group 4 (yellow)	3.21584	2.0758	3.20926	1.28744	0.973628	0.533079	0	3.11405	0	8.16361	4.14123	3.92586	0.627358	1.26162	1.86034	3.86658	2.39398	2.21571	1.85076	0.536093	4.21393	3.6246	1.79444	1.11095	2.65932	2.63145	3.28466
Os01g0157800	OsDjC2	Group 8 (pink)	4.88904	3.24364	7.16709	5.04556	4.96143	4.93033	7.02404	5.09892	5.8652	3.62834	3.72292	4.52572	5.78417	5.40025	2.56246	6.7965	6.68704	6.32148	7.75378	7.67008	6.36604	3.46222	4.00901	3.72113	6.53561	8.8629	2.57424
Os01g0157900		Group 6 (red)	97.5715	94.8087	89.7836	153.01	130.434	134.168	167.109	162.466	157.414	89.1997	97.1621	116.636	152.998	148.909	173.417	76.0615	79.3699	75.956	97.1343	101.023	111.432	103.51	89.8049	96.0237	111.371	124.96	110.638
Os01g0158000		Group 2 (blue)	30.6156	35.4449	28.8054	41.8402	44.7207	49.0881	50.4554	37.0237	47.9416	33.5797	34.3664	32.0132	41.5605	38.1236	36.6555	22.3328	20.5277	23.0017	22.3404	19.7316	18.7315	22.3851	23.9309	25.0897	22.5859	23.4495	22.9711
Os01g0158200	OsSCP1	Group 3 (brown)	25.2723	28.1107	23.3783	12.6344	11.6329	11.7284	20.9338	13.27	17.7137	28.0501	20.5655	16.6048	16.8374	18.1429	21.0819	18.6059	26.4613	19.5884	18.1284	20.4092	24.1501	28.6767	27.9228	26.1193	20.2967	15.295	17.8817
Os01g0158400		Group 14 (cyan)	6.45562	4.56851	6.12196	11.9059	7.57575	8.45879	14.4838	12.9373	11.2888	2.34147	2.5617	0.763682	4.97658	3.47734	5.02015	6.91876	7.82146	10.0567	11.5137	17.6587	7.84844	6.13762	9.15834	10.4462	12.8412	7.42825	9.76017
Os01g0158500		Group 2 (blue)	9.35192	7.73316	10.0374	25.8475	24.6538	27.6345	31.3819	38.546	33.6795	7.4494	7.79412	12.0371	14.2901	8.51561	11.2261	4.44073	3.71809	3.83187	5.74224	4.14758	6.46525	2.83735	3.61023	2.51114	3.74799	2.48974	4.78202
Os01g0158600		Group 4 (yellow)	3.3674	3.8462	3.30691	0.630663	0.548528	0.844085	0.687785	1.47272	1.80961	7.04727	5.34622	8.15392	1.01188	2.16403	2.67175	4.31541	3.51641	4.70027	3.25011	4.77193	4.24663	4.53388	4.02884	4.42529	1.89568	2.87527	2.61172
Os01g0158900		Group 11 (greenyellow)	20.2921	16.3537	17.4322	15.8615	15.0722	12.0243	16.7246	17.8891	15.3841	23.4338	21.7826	21.4386	17.667	13.3427	21.6788	15.593	16.0473	15.3233	16.6078	14.2173	11.9894	14.8517	15.6836	17.0927	14.6793	17.8434	16.9538
Os01g0159000	OsDOG1L-2	Group 12 (tan)	5.96167	8.35362	4.65555	14.4416	25.6502	13.9435	29.7988	4.60255	10.2158	2.65457	3.46625	1.93398	7.48169	4.46763	5.07696	1.98964	1.59219	0.922389	0.456631	0.621501	0.626886	2.618	4.09942	2.50273	0	0.311164	0.551891
Os01g0159200	OsFLA8	Group 1 (turquoise)	25.8798	41.7588	28.7988	20.7123	15.8433	12.5284	13.5565	16.5234	22.9326	25.3342	19.3892	4.73532	17.1982	21.3679	14.8904	130.975	112.187	91.8671	59.8475	102.256	97.9252	72.0586	82.4643	67.1664	39.0816	18.6111	29.0532
Os01g0159300		Group 2 (blue)	48.1341	47.4394	46.5148	319.059	293.827	336.202	342.54	252.404	329.18	38.6952	34.5021	42.7696	70.1915	52.208	65.7851	19.3085	19.8542	17.8557	32.7006	28.43	32.4899	20.7377	21.2549	16.8006	33.3621	25.5121	27.9854
Os01g0159400		Group 11 (greenyellow)	93.7388	125.135	101.493	70.8133	79.446	79.4965	98.9664	60.7366	72.5368	103.342	95.4075	115.818	120.126	105.625	133.608	42.5151	33.6173	62.1855	120.73	96.5186	72.4225	132.077	138.309	167.607	186.602	213.485	209.025
Os01g0159800	OsbHLH035	Group 6 (red)	18.2454	21.8179	22.0126	57.1133	57.871	80.8369	56.779	46.6001	54.3307	8.19851	10.8399	17.1773	32.6053	27.542	33.6995	11.6062	14.6245	17.8985	17.0671	20.6214	19.1853	15.4415	15.4446	19.5032	29.5596	23.4731	30.2173
Os01g0160100		Group 6 (red)	20.0673	20.488	20.236	58.2946	65.9486	61.6573	76.0041	72.1151	81.2898	21.104	16.3201	19.3913	38.7294	31.3856	35.6825	16.8049	20.5031	30.026	47.4701	36.6034	39.1965	28.8377	32.2797	31.7409	47.5065	41.9388	42.4472
Os01g0160800		Group 2 (blue)	0.510858	1.17647	1.92472	82.9613	84.6779	84.4789	159.081	168.637	196.1	0.586955	0.313161	2.79888	10.1613	9.1899	10.1127	0.520294	0.403067	0.132596	1.25651	1.6726	2.89368	0.898761	1.25461	0.842632	2.74968	1.09397	1.0778
Os01g0162701		Group 4 (yellow)	2.22924	2.17482	2.56207	0.962464	1.63708	1.24628	1.87121	0.57205	1.82859	1.81668	3.6552	3.0361	3.39014	1.60087	2.32058	2.94577	2.01302	2.22571	1.15199	2.81073	1.01351	1.38989	2.25199	1.78555	2.29581	1.50187	2.59211
Os01g0164300		Group 4 (yellow)	0.37834	0.376323	0	0	0	0	0	0	0	9.42591	4.08468	2.54324	4.20435	3.66359	2.57428	2.44358	9.11648	5.88463	13.0182	3.1102	9.89478	39.7525	9.19078	11.5853	22.1035	9.45739	8.18839
Os01g0164400		Group 2 (blue)	46.6727	41.0225	39.5699	61.9348	52.9978	56.3896	60.1475	63.1782	55.3985	44.0747	38.7613	44.311	49.294	50.6665	53.0467	52.6515	51.1779	43.2893	37.8554	39.4059	43.9652	34.9709	31.9566	25.9175	30.9467	40.2114	34.264
Os01g0164500	BIP115	Group 8 (pink)	11.4133	12.9442	13.6341	9.64748	10.7288	5.797	7.48688	7.74286	6.65627	10.056	9.68619	10.2513	7.9521	12.1407	9.48617	12.0374	9.96215	10.9919	8.92769	11.7166	15.2393	9.65379	9.73413	8.30074	7.72028	9.85176	9.9316
Os01g0164600	OsPP2C01	Group 2 (blue)	10.983	7.00053	6.391	4.9515	6.72581	5.48126	6.64818	3.66039	5.36968	2.01065	4.24107	2.72709	4.03288	2.33291	2.61146	2.12759	1.31761	3.04631	4.8737	4.34496	1.31934	3.02828	2.98515	1.46333	2.42366	1.927	3.16695
Os01g0164700		Group 2 (blue)	11.4595	14.1163	12.3236	14.2662	13.2123	15.5347	16.7688	18.6234	14.4857	10.2087	9.46961	11.095	13.6121	12.4139	11.6711	12.2489	13.7017	13.4056	10.6199	10.6949	13.6686	10.9962	10.0646	8.66419	9.33468	8.93797	9.74992
Os01g0164800		Group 2 (blue)	3.66716	5.12922	4.81229	6.53747	6.87821	7.50696	5.98188	8.95094	6.46712	3.74478	1.60312	2.89704	2.58969	3.84016	3.40419	2.24065	3.12474	1.50189	1.50575	2.99832	1.09188	1.81865	2.24436	1.68077	1.99978	0	1.77703
Os01g0165000	DREB2A	Group 2 (blue)	15.8362	11.2967	14.1505	32.1638	30.5675	34.2363	27.0901	26.8935	28.051	14.698	14.7695	14.0819	24.2151	18.6115	18.9264	8.38072	10.4236	9.16506	8.54373	8.93718	10.9426	8.75843	10.5052	11.7383	11.3191	10.8012	10.7463
Os01g0165100		Group 2 (blue)	3.81626	3.97986	10.0298	9.83628	17.6337	12.5557	15.4174	11.3613	13.0245	1.57803	1.45301	1.75805	19.4016	10.9867	14.8551	0.635574	0.476211	0.29377	1.27479	1.35898	1.2287	0.633952	0.855777	1.61799	4.41635	1.84978	2.92085
Os01g0165200	P0701D05.9-1	Group 7 (black)	7.34377	8.74224	7.105	6.09845	5.51666	3.76418	7.52364	5.02281	5.07092	8.70726	8.16779	7.36025	7.05764	4.66419	6.22295	3.21567	5.08198	3.28568	3.23999	2.68673	4.09015	2.58538	2.54939	4.37341	3.56261	2.74426	3.52478
Os01g0165600		Group 3 (brown)	6.41347	2.81262	3.39598	1.21101	1.46571	0.338435	0	0	0.313269	8.29444	8.27305	5.49937	6.85224	5.61609	5.44567	4.33216	10.7537	3.39201	3.58726	3.75144	3.1971	16.2865	10.9283	8.03796	2.37042	1.47148	0.329219
Os01g0165800	Os_F0651	Group 4 (yellow)	3.2146	4.23001	4.72523	1.44186	1.96636	1.63189	1.09728	1.90665	2.62914	2.85028	3.97067	3.75161	3.44631	2.67805	3.4485	4.88133	3.1238	6.2824	4.88251	5.44591	4.52947	4.79355	3.49258	2.34888	5.15986	3.36591	4.68884
Os01g0166100		Group 1 (turquoise)	32.1026	33.293	30.341	35.0075	21.2792	32.2502	29.317	25.572	23.8758	19.5185	22.3508	26.3194	25.3088	21.9637	24.0718	48.4512	39.3426	48.0371	39.7456	36.8669	33.6518	25.4613	21.5153	26.0294	36.3987	31.4101	32.3001
Os01g0166300		Group 7 (black)	11.568	8.254	10.82	10.9308	8.07746	3.54058	6.38242	5.50339	4.12571	8.54546	9.6916	8.0541	8.14053	11.7786	9.12699	9.22037	11.9063	7.03345	7.02101	8.56903	8.57568	3.40736	2.66372	7.90583	7.11142	6.41996	2.64296
Os01g0166500	P0028E10.1	Group 3 (brown)	16.9609	12.8811	13.7494	3.88703	4.68942	4.84346	2.19041	2.17004	2.75282	14.3584	13.7704	4.84613	12.9177	16.8319	8.45494	14.1094	14.0544	10.9541	6.8523	8.67991	8.06724	11.4891	12.5826	17.2841	6.85726	6.91395	1.74365
Os01g0166700		Group 3 (brown)	12.839	22.4313	17.4477	9.92792	12.4278	11.0956	11.3212	7.97117	10.8374	22.0778	15.8729	9.3576	18.7523	15.4044	15.3645	24.8141	34.6451	22.5149	17.0207	27.4674	24.0584	39.3533	36.1166	27.5038	14.8457	19.0715	17.211
Os01g0166800		Group 10 (purple)	13.0134	14.1323	14.0962	6.15249	5.73222	7.50247	4.4706	6.24264	6.13986	13.7433	18.3144	6.42339	6.87228	7.41169	4.61119	5.8091	7.66853	7.58116	5.34372	2.86405	6.3294	9.16723	11.516	9.31543	2.72793	3.40236	1.82315
Os01g0167100		Group 9 (magenta)	7.02611	6.8153	7.19654	8.45306	8.40771	8.47335	6.2967	6.72251	6.13291	8.91138	11.8731	9.87274	6.71929	6.16044	5.76288	8.51713	9.4161	11.4208	4.58389	5.79375	8.08968	7.21849	6.14291	5.0911	5.38089	4.30437	8.21616
Os01g0167400	P0028E10.7	Group 2 (blue)	22.5437	17.9203	27.9784	169.622	173.293	150.795	198.754	215.366	198.041	48.1702	44.9659	47.0062	45.7766	44.2724	45.5219	13.6657	9.90719	13.6463	8.77062	8.65249	15.6897	9.21488	10.0542	11.5513	7.40542	10.2062	10.8391
Os01g0167500	P0028E10.8	Group 12 (tan)	103.969	104.078	100.27	103.291	85.9474	92.4005	91.8613	76.7507	83.0177	114.628	101.829	88.439	92.6754	98.5954	93.8623	116.73	124.634	96.9089	76.5889	94.4291	102.475	83.6899	88.043	83.9331	63.566	69.1153	63.816
Os01g0167600		Group 5 (green)	2.89866	2.58391	4.89654	3.40464	2.75508	2.97398	5.23967	3.87751	3.54636	4.1608	1.78099	3.65585	2.61866	3.05759	3.24463	3.07312	2.48472	1.4359	1.49504	0	1.46025	2.76183	1.56048	1.77848	1.28727	1.69388	0.516566
Os01g0167800		Group 5 (green)	4.26579	3.83428	3.55934	3.92543	3.846	4.66843	4.69105	4.24331	4.30972	4.65968	4.08192	5.18067	4.54934	4.06401	2.87248	2.1765	3.08224	3.75744	4.45925	2.12587	3.08336	2.70733	2.76487	1.56329	1.84417	2.93916	2.34341
Os01g0167900	P0028E10.14	Group 12 (tan)	7.0547	8.74095	9.69017	9.22665	11.4628	9.72016	11.4973	8.21679	12.2001	4.79802	4.89324	4.00601	4.17694	4.54189	4.72063	4.56297	6.00471	6.0377	5.75483	3.02714	7.79672	7.72084	5.54738	3.81338	2.97436	3.23158	2.14427
Os01g0168100	P0028E10.16	Group 11 (greenyellow)	25.289	21.4772	27.5009	34.8892	25.7983	31.1377	37.0977	27.1228	34.719	50.5587	44.206	46.7514	34.6421	27.668	33.2641	29.2976	31.2373	32.0106	31.5769	31.6449	40.8915	33.6961	32.0373	29.0074	37.5427	36.4403	42.6285
Os01g0168200	OsTRXh7	Group 5 (green)	40.892	44.0796	46.7981	31.0955	31.9376	37.7686	36.1647	31.0789	33.2835	37.252	32.9047	25.3736	33.6842	35.9115	31.7214	17.182	19.5253	20.5929	17.3035	22.4296	27.0896	27.7271	21.2704	20.2552	19.406	16.1797	24.2911
Os01g0168300	P0028E10.18	Group 1 (turquoise)	30.5957	30.2037	29.6071	24.8192	26.7435	25.7248	23.6838	18.8721	18.6547	24.7325	26.8515	21.7593	27.3434	35.9737	29.3225	34.6907	38.513	37.2538	43.6319	38.517	40.616	42.7028	39.9041	36.4173	39.1556	33.8319	36.4468
Os01g0168400		Group 11 (greenyellow)	45.2953	42.8256	39.1597	23.9824	26.43	30.2609	26.4431	21.1327	22.2971	44.6833	41.984	51.953	35.9173	36.402	42.581	30.3202	27.4984	26.742	24.4888	24.1178	19.338	26.0653	29.3469	31.9795	31.2377	36.5965	39.2518
Os01g0168500	OsATG18b	Unclassified (grey)	22.101	27.3638	23.8303	22.4636	17.3099	22.3904	24.2137	15.113	16.7095	28.564	20.151	24.7761	21.395	19.4501	22.3854	19.5196	17.9762	20.5914	15.2441	20.0777	23.0549	20.4225	20.8443	19.6071	20.2746	21.5805	19.476
Os01g0168600		Group 20 (royalblue)	16.3332	15.0009	16.9212	12.5955	14.4646	17.0668	17.2935	13.4039	14.3498	17.9143	16.5261	11.5803	12.3066	13.2573	11.5832	19.5343	20.606	19.1229	13.4484	15.7289	15.4876	17.8957	18.2922	16.239	11.9671	11.0144	11.3447
Os01g0168800	P0028E10.22	Group 10 (purple)	96.4384	98.3988	89.2894	37.0633	35.4516	32.5838	34.9108	32.6899	37.0703	76.619	62.7986	37.469	48.8402	60.9706	44.088	77.1401	109.81	78.833	63.0534	74.2808	80.6603	117.739	109.648	98.6693	43.7462	39.03	35.5204
Os01g0169400	ra2	Group 1 (turquoise)	7.55472	6.85648	5.74611	5.5647	4.10272	6.76906	5.7102	7.69482	5.48606	3.62039	6.65033	4.25942	4.36138	5.90973	4.3729	7.11394	7.68726	8.25183	12.5037	7.43801	8.09919	9.03482	8.77912	11.7116	7.33542	5.20552	4.66145
Os01g0169500		Group 11 (greenyellow)	27.757	24.7062	24.5391	19.2448	22.247	20.138	26.1994	17.0155	21.0316	40.0038	39.5524	37.663	28.3056	20.4685	26.4993	21.1902	25.9605	25.4864	17.7418	19.4924	20.5478	30.2346	32.2984	29.5755	24.6427	29.8248	29.3441
Os01g0169800	FIB	Group 3 (brown)	32.5551	30.485	27.8385	15.6906	12.8036	10.6844	13.1905	18.405	14.2559	24.5909	26.6553	15.1898	18.7047	22.4931	19.9959	28.2102	33.5221	26.8907	17.7146	23.0737	27.3725	36.8274	37.254	38.9178	17.0364	16.1804	13.4991
Os01g0169900		Group 1 (turquoise)	37.8673	37.0114	29.6699	36.4075	41.2725	38.2318	37.8438	38.2188	34.2686	37.5028	36.9741	37.4808	42.4288	37.7871	43.502	44.1228	45.1023	49.1276	42.6539	39.1656	41.3102	46.3199	37.3073	37.9288	41.3658	40.6991	35.7034
Os01g0170000	RS5	Group 6 (red)	3.40526	6.49418	6.44829	34.2379	23.7646	23.6759	30.9968	46.6752	45.8049	3.43992	3.25025	2.54298	36.0932	28.6866	25.8202	23.9253	32.8348	10.6919	14.2898	19.223	24.0473	15.2486	12.6504	12.8606	9.91487	12.9252	12.181
Os01g0170100		Group 5 (green)	5.87281	4.16388	5.47653	3.062	5.27003	3.90038	3.4022	3.27033	3.52896	5.06699	4.27467	4.82336	3.71215	5.02061	5.12146	3.21137	3.10455	4.11303	6.19963	2.6648	2.63084	3.45759	4.04376	3.20503	3.18281	3.15586	4.81149
Os01g0170300		Group 10 (purple)	18.4875	21.9898	17.6539	17.7501	20.6315	19.0114	17.773	10.6852	15.2366	19.5283	22.3406	10.3651	13.6469	15.3751	13.3008	9.3138	15.7804	10.7504	4.52629	8.45879	9.60804	19.806	16.0534	15.8813	5.11917	6.49041	3.77994
Os01g0170500		Group 3 (brown)	14.3916	11.9355	10.0356	8.93672	8.72763	5.27152	2.89702	4.80672	4.91904	9.51305	11.5076	6.34753	10.4464	9.8056	9.1788	12.7886	19.9369	12.1259	10.851	14.1907	15.4431	17.3056	19.2367	13.3741	8.99838	6.02752	5.73042
Os01g0170600		Group 4 (yellow)	7.65556	5.25359	8.53507	3.37864	4.28187	2.75903	3.34407	5.50059	7.57331	6.20478	6.30229	8.29674	4.30638	5.12412	5.69369	5.54243	5.66593	10.4826	6.64065	7.16041	5.86451	6.93868	8.77727	5.65253	8.18694	7.18286	8.18589
Os01g0170800		Group 7 (black)	3.06865	3.50489	3.36323	3.68372	4.8884	2.86197	3.78682	1.57078	3.55891	6.35143	6.70213	6.94357	5.36422	3.87343	2.4901	2.39133	3.04035	3.15763	1.87594	2.36001	3.80347	2.80667	3.78279	3.55851	2.90021	3.70717	2.41178
Os01g0171000	OsSERL5	Group 3 (brown)	8.66709	10.6792	8.29952	10.3123	9.99838	7.85559	8.75475	7.69286	9.90998	19.0857	16.9579	10.4852	10.0098	10.4835	8.29389	25.9529	24.6468	23.623	18.7087	26.3643	28.0171	25.9498	26.358	28.0226	18.5894	16.9722	14.7243
Os01g0171800		Group 1 (turquoise)	17.344	12.6845	16.7433	7.78555	9.50526	7.43401	11.9369	10.6153	13.0729	13.364	10.3322	12.336	12.3734	11.6671	11.399	17.4426	21.0269	16.7086	16.8994	17.3531	17.4969	15.1758	13.5706	16.4314	14.6031	12.1163	15.6604
Os01g0172000		Group 10 (purple)	33.4158	34.0584	29.875	25.3453	27.6798	25.5938	26.3787	26.0233	25.4838	32.9558	30.2028	24.2589	31.3662	30.2564	30.924	30.1587	34.6234	31.5224	27.3084	26.784	31.2204	29.7075	27.6218	26.1752	27.4216	23.123	20.4196
Os01g0172100	OsPPT3	Group 5 (green)	26.3612	22.7033	32.0736	95.5294	108.985	98.5954	93.7802	150.432	109.624	16.3882	13.5402	18.6678	11.5064	7.36382	12.5831	5.23261	8.39861	6.06778	10.1145	3.97574	4.90224	10.6373	12.6763	11.9667	6.90556	10.4292	15.9563
Os01g0172200	OsRH14	Group 12 (tan)	17.2229	18.6134	16.5675	15.1201	13.8242	15.4336	17.0818	13.7514	13.8835	17.557	15.6876	12.5617	12.4284	13.3602	12.1983	12.2764	17.4742	14.6249	12.0002	14.63	12.1522	16.318	15.0963	16.8608	9.33391	12.138	9.87786
Os01g0172300		Group 19 (lightyellow)	32.6236	32.4016	27.9996	29.0815	34.7434	47.6984	34.9289	29.3139	27.7546	23.6909	24.3271	38.4676	30.0701	35.3068	28.9636	31.5255	35.1268	33.5624	28.3624	30.499	35.0201	37.1162	33.6452	29.3662	39.8387	35.4551	35.6773
Os01g0172400	OsPLDalpha1	Group 16 (lightcyan)	183.26	182.636	168.922	98.1262	116.803	105.704	106.385	71.9441	92.7281	208.558	214.359	180.144	178.979	164.052	184.858	125.295	151.105	132.136	129.923	130.478	125.281	177.664	161.131	158.112	151.643	165.302	161.175
Os01g0172600		Group 1 (turquoise)	94.4815	79.6394	81.4976	12.0857	15.3229	8.44312	5.69304	16.4082	5.86233	34.3351	27.9998	31.7134	46.1102	37.8649	51.1585	70.3872	50.3989	55.0263	37.2849	43.8787	42.9994	29.1606	37.4833	47.4195	52.9979	57.4553	64.6746
Os01g0172800		Group 7 (black)	59.0485	60.251	58.3182	33.129	28.108	22.2745	32.2941	27.9334	32.3684	73.0476	63.6972	48.0089	54.7865	65.1528	66.4593	41.5399	36.9666	30.404	36.7859	44.6593	43.7304	45.4421	54.0446	58.8126	37.8927	47.8209	32.0362
Os01g0173100	OsAlba1	Group 13 (salmon)	103.71	111.84	123.543	99.1327	99.9503	82.9077	96.0323	84.021	107.93	66.295	78.9104	65.956	93.8318	105.257	80.8871	108.06	101.476	101.488	88.3953	82.0065	111.583	85.6799	89.7923	65.9287	90.6707	77.866	72.2026
Os01g0173900	OsABCC3	Group 2 (blue)	13.9395	13.6536	13.2785	25.85	26.0532	24.8693	40.6061	47.4736	45.09	18.9708	17.1443	19.9204	23.5044	20.0116	26.1473	7.47949	6.50304	7.59919	10.1738	9.81422	9.11113	7.68408	9.48124	9.01752	12.5571	12.7628	12.3592
Os01g0174000	OsbZIP01	Group 13 (salmon)	69.0962	67.1776	65.2881	42.0333	34.8779	39.1526	47.4269	63.5556	43.7872	13.1548	23.0712	17.5332	18.8623	18.3738	16.1379	30.0409	26.5619	21.855	63.6821	64.0668	54.5082	27.2755	25.6347	22.9617	49.717	47.8585	32.9148
Os01g0174100		Group 16 (lightcyan)	33.9358	29.4531	39.3391	4.17898	5.54229	3.7696	8.4939	16.2888	15.3786	56.6229	61.3794	63.0288	40.3668	42.9085	56.1361	30.3092	18.8204	35.2731	30.3126	30.701	25.2456	39.3517	36.7513	32.9909	53.0914	55.6073	50.4319
Os01g0174300		Group 8 (pink)	36.0413	32.6251	40.0133	16.4028	28.514	20.259	26.3944	25.5572	23.479	21.9152	19.2713	15.8015	21.0316	23.8444	23.7915	37.4722	42.2351	32.579	29.6334	41.8262	36.6679	32.6586	24.3753	17.3531	19.9419	15.4028	15.1449
Os01g0174500		Group 8 (pink)	10.9496	8.30994	10.7183	9.71892	9.22419	8.63692	7.8005	8.12924	12.8298	6.78561	9.67461	6.28592	10.8443	12.647	10.6824	14.9824	14.6614	12.7207	9.8838	15.6773	12.0854	12.3366	8.14858	6.37888	6.43959	10.8447	11.8558
Os01g0174900	OsGRX1	Group 2 (blue)	32.6693	36.9748	30.1124	41.6406	43.6483	39.1414	40.0668	35.4063	32.8236	36.4321	37.1266	36.3448	42.4367	44.2408	44.0597	27.4421	26.7838	29.697	28.0291	33.1738	29.798	32.1786	30.7481	35.4375	36.728	40.6685	46.7029
Os01g0175000		Group 4 (yellow)	71.3476	63.4267	68.9449	39.6378	41.0826	39.8094	49.8424	45.3431	52.3577	69.6594	81.3056	67.9029	41.6219	53.6113	43.4254	77.8859	68.8078	66.3005	47.058	50.4031	60.9966	57.1333	54.9035	57.7765	52.8926	56.9008	53.1769
Os01g0175100		Group 5 (green)	150.408	119.261	131.194	120.338	123.704	144.947	112.092	56.2623	68.3817	160.696	175.775	119.856	221.298	206.518	165.326	4.24077	4.94747	5.2655	9.2542	11.9385	4.30756	14.3096	14.5085	9.17429	10.4481	8.78113	9.92087
Os01g0175500		Group 5 (green)	4.14606	5.56477	3.60531	1.81979	4.45593	2.8387	1.9316	4.29751	4.18069	6.20771	2.77283	6.99568	3.35437	3.76368	4.4203	1.84449	2.14263	4.56929	2.81331	2.1609	1.26374	2.25277	2.18259	1.42798	1.92059	3.34014	3.67112
Os01g0176000	OsUGT98B1	Group 5 (green)	27.1711	26.7407	23.0928	27.5553	27.7834	31.2812	45.1653	43.9126	56.8271	37.0935	34.0428	39.6097	23.4659	19.9935	21.2626	20.7426	18.2034	21.8151	17.7392	11.1509	13.6196	19.7774	20.4472	16.1602	13.4534	12.3196	14.1522
Os01g0176200		Group 6 (red)	4.90063	4.3758	4.33954	6.57688	9.60875	7.53563	15.4292	7.26841	12.8711	3.72449	3.54708	4.91342	9.45463	6.47871	8.4289	3.00285	3.00468	4.50733	4.24062	4.55295	8.07476	8.44753	7.25232	6.40827	4.82834	4.32382	3.80847
Os01g0176400		Group 3 (brown)	8.18924	7.63859	4.94616	0	2.62636	1.36051	1.92681	2.8313	2.0554	27.6136	28.8026	7.92904	10.4773	10.782	4.97139	22.6496	23.2996	22.2809	10.9209	20.9975	20.9444	31.4312	31.2398	29.6415	16.3134	17.3885	12.7851
Os01g0176500		Group 10 (purple)	10.0514	11.5524	11.6138	4.45464	4.73055	2.62192	1.74679	2.9478	1.88423	7.80258	9.85566	5.45836	6.25892	5.19581	5.6076	8.31637	8.57493	7.45671	3.79377	3.59399	6.14413	9.23774	13.1075	8.71892	4.01988	3.31452	0.767605
Os01g0176700		Group 2 (blue)	8.92481	6.50205	5.61386	5.47154	11.2611	8.1571	11.6773	7.28266	6.9948	5.38978	6.40548	4.64787	6.05229	9.39086	7.94745	7.42057	3.90071	7.67185	5.85956	6.90671	4.85128	2.90671	5.16697	7.04625	4.36093	3.1951	2.67222
Os01g0176800		Group 3 (brown)	5.25922	6.09704	5.75895	2.96672	6.94891	3.68118	2.7537	1.96087	2.30294	9.27173	11.2751	5.64302	6.91129	8.35056	5.63786	6.62689	7.06051	9.13377	6.38016	4.91704	6.83487	9.71245	8.13833	7.02714	2.78431	3.19481	0.617638
Os01g0177200		Group 2 (blue)	40.8673	43.0618	42.6648	39.6303	39.3931	39.7215	44.1372	37.3711	42.9489	40.7207	36.9145	41.4592	41.1961	36.4881	41.6097	37.1277	44.7463	45.6723	35.5786	41.1852	37.088	35.0469	37.4911	38.8322	34.5208	30.1678	36.4377
Os01g0177400	D18	Group 4 (yellow)	4.55819	6.39411	4.86508	0.944914	0.909721	0.374598	3.77667	2.57809	3.2418	12.499	16.7559	10.0717	1.66555	2.54017	4.48428	10.6288	7.04388	9.81516	14.2303	20.2507	15.4578	14.6965	26.5111	27.517	27.8882	35.4309	24.8703
Os01g0178000	P0509B06.2-1	Group 2 (blue)	66.0398	63.5901	65.0989	92.3881	92.984	121.448	90.3512	68.2601	79.4204	40.9067	49.2446	48.5524	63.9621	51.243	53.6057	35.5687	37.4823	33.3113	29.0053	39.6298	41.479	38.3935	35.6886	32.0171	32.8471	32.2326	37.0505
Os01g0178100		Group 6 (red)	11.8834	10.0341	9.09543	10.3763	9.83755	9.4909	8.67956	10.1663	10.6616	9.68624	9.36793	9.12397	11.7088	10.3559	10.2039	7.70253	9.42304	9.06031	10.9896	10.3081	10.4557	8.20957	8.3033	7.92874	10.4128	9.17095	9.69147
Os01g0178200		Group 1 (turquoise)	20.1335	19.5106	17.5531	19.4286	22.8519	16.1631	23.094	15.4815	18.0768	11.7935	14.0859	17.225	18.0595	20.7651	17.1342	24.612	29.7887	27.243	25.4857	30.012	25.3746	21.1956	23.464	17.599	24.1314	22.4878	16.3019
Os01g0178300	CDT3	Group 15 (midnightblue)	7.76344	8.53843	5.07727	10.3552	5.23649	4.28071	10.2608	11.4329	13.6714	3.44418	2.77535	4.95507	53.5681	54.876	53.3521	3.39533	5.93239	9.42881	84.8229	61.9111	91.4262	28.6253	37.7653	41.1438	150.092	164.458	175.648
Os01g0178400		Group 4 (yellow)	8.06246	8.92267	7.40468	6.47631	7.97375	7.41587	6.14191	7.84471	8.67095	12.9417	10.2832	6.35612	11.5279	11.9406	5.84481	15.0641	12.3316	10.8762	11.4285	12.9246	12.6331	6.81507	9.52388	7.88362	10.6488	9.09192	10.2453
Os01g0178500	OsIAA1	Group 6 (red)	51.1109	58.251	52.4444	84.9029	84.0176	83.3071	91.9605	98.1765	113.596	67.8479	60.9588	49.8138	69.9488	70.7694	83.9074	44.2379	48.0258	44.1666	64.7203	53.9849	51.82	50.4243	46.1275	55.517	82.853	99.0319	89.7621
Os01g0178700	OsSTA5	Group 5 (green)	10.4596	5.89237	8.92912	12.1156	10.2909	11.4559	8.00178	9.53108	8.12178	11.0186	9.56002	10.1583	10.1576	8.2171	12.3675	4.75258	6.53839	4.64398	5.44552	5.89112	5.76628	5.3317	3.23367	5.61017	5.76368	6.4702	8.87405
Os01g0178900		Group 16 (lightcyan)	8.4821	4.61348	4.79244	3.56628	4.96448	4.51917	2.36727	3.76207	3.39833	7.30935	4.96265	8.46952	8.94539	6.72356	6.68596	4.94606	3.80147	3.39811	6.96775	5.62605	6.66795	4.63434	3.5528	7.30248	6.18688	4.47671	5.21423
Os01g0179000	OsAT6	Group 5 (green)	317.098	252.774	223.153	548.499	504.227	685.917	534.651	385.606	470.471	91.542	98.0496	99.0073	224.113	193.396	170.813	25.7916	15.8066	27.0867	21.4307	25.4864	28.3329	23.8534	22.4437	18.8467	36.1738	25.8065	23.7857
Os01g0179200		Group 6 (red)	38.7059	36.799	36.7625	57.165	52.1712	54.8056	47.6753	52.0046	48.3479	31.9486	34.0658	33.6105	50.4615	42.1491	46.2099	42.3967	49.2867	49.1532	49.8949	44.2594	51.3832	47.3183	42.4031	36.9794	34.23	31.5451	27.8595
Os01g0179300	BIP128	Group 1 (turquoise)	78.8521	79.2403	87.358	82.564	78.4928	81.682	78.162	82.4069	90.6972	80.0391	77.5845	74.3847	94.4023	93.1936	87.6067	97.1196	107.904	92.414	89.8324	103.009	103.935	90.1868	83.2428	77.4272	75.792	69.4201	77.6068
Os01g0179400	SSG4	Group 9 (magenta)	5.80807	6.47623	7.00774	8.90219	8.86845	8.18887	7.8714	6.82747	8.06765	11.5153	9.47551	11.8548	9.74944	6.30278	7.87597	5.06081	7.41777	7.88093	5.5335	6.65956	4.30841	7.08626	7.17641	6.14143	6.18519	5.05294	7.16041
Os01g0179500		Group 2 (blue)	16.2837	13.1269	14.406	17.3677	22.6132	20.4561	20.6875	19.2461	18.6055	12.5864	17.6851	20.5054	18.1727	12.8006	15.1856	14.8751	14.3962	14.2482	13.4071	12.6143	14.9886	13.4825	14.1166	15.7667	13.1691	12.8043	14.3419
Os01g0179700	OsRab1C1	Group 1 (turquoise)	61.748	69.9513	60.4687	69.5931	52.4558	56.7933	63.7685	62.5147	55.0072	43.2439	52.5264	32.6502	66.2348	59.4364	55.6587	78.1974	91.9816	74.1988	73.2712	76.4029	81.9228	79.2132	68.3089	54.179	58.2123	52.0586	49.3194
Os01g0179800		Group 1 (turquoise)	4.51616	6.43241	3.81103	10.5616	12.1172	15.9004	9.7973	11.5388	11.7258	3.4945	5.82132	4.48325	7.52077	7.52541	6.1101	18.4364	25.869	41.7891	29.6929	20.1767	16.2193	31.0439	39.1065	38.5039	37.0977	18.9759	21.8238
Os01g0180000		Group 3 (brown)	7.18302	7.0125	7.20755	5.97182	8.24641	5.81308	5.01182	5.67509	4.92823	11.9939	9.37837	6.35126	11.3725	10.182	8.11349	13.7233	15.3997	16.0076	10.5295	12.4219	16.7414	19.0676	18.3962	14.7227	10.3497	12.6949	9.39462
Os01g0180300		Group 5 (green)	4.68953	3.08169	3.89317	1.65643	1.51069	2.78504	4.03909	2.49485	3.34288	2.85508	3.0273	3.205	3.28244	2.44767	3.05902	1.01093	1.43762	0.964039	2.02147	2.86149	0.906523	1.35107	1.52496	2.27745	2.08574	2.18134	1.62658
Os01g0180400		Group 3 (brown)	3.99339	3.29247	3.69169	3.04272	3.12474	0	2.26954	2.41432	2.13285	3.79549	3.04999	1.35941	3.87368	3.37593	2.95363	5.16121	4.15941	2.47049	4.28053	2.77826	4.03402	5.44209	5.06183	4.2449	3.5054	5.88042	1.42776
Os01g0180600		Group 10 (purple)	4.50093	4.06696	4.46988	3.06118	3.01114	3.81554	3.87317	2.79109	3.56339	4.51461	5.75212	4.91068	3.03825	3.46703	4.2256	2.1887	3.50351	3.26084	2.83295	1.47832	2.66677	3.11206	4.37065	3.10496	2.223	1.66993	2.57864
Os01g0180700		Group 10 (purple)	3.66788	3.00814	4.39614	2.71972	3.37142	1.8884	3.88394	2.84614	2.77613	2.92935	2.06776	2.39722	3.73703	2.98089	1.17627	3.27198	3.96455	3.09441	2.20186	1.04775	2.33896	2.56178	2.56503	2.88931	0.835319	1.52043	0.681925
Os01g0180800		Group 14 (cyan)	126.914	124.147	116.764	246.141	224.134	233.229	313.301	333.79	315.572	87.3147	85.8809	87.7793	118.798	135.859	108.653	212.415	251.355	249.166	239.361	194.715	195.609	204.683	211.771	173.855	155.934	159.511	141.795
Os01g0181033		Group 2 (blue)	18.1434	14.3142	19.0939	12.1432	17.4703	16.223	17.0076	13.4141	15.5267	13.8359	15.9008	11.5327	21.4979	18.4459	16.4388	15.5321	11.9817	18.0284	14.9524	17.306	14.5509	13.2466	10.4467	10.74	13.6087	10.9619	10.5487
Os01g0181166		Unclassified (grey)	4.36194	9.29039	6.4273	6.90922	5.85654	2.63521	5.30281	6.7142	2.61024	3.19573	8.61893	5.35982	5.30822	4.72722	4.47908	4.03381	7.63919	5.23365	2.95242	4.48256	4.10394	4.69076	3.65689	5.70235	5.11541	3.03411	7.40339
Os01g0181300		Group 5 (green)	4.89249	6.24071	5.90645	5.82537	5.61994	4.27236	2.81018	7.42706	5.04434	6.57746	3.65068	3.20817	4.17373	5.41226	5.57598	4.12491	5.03026	5.36245	2.34961	4.73639	4.55371	2.48646	2.12614	0.855098	3.15542	2.86497	2.71377
Os01g0182100		Group 1 (turquoise)	10.4563	8.29656	8.88906	6.97841	3.80995	3.99809	4.59035	5.65646	4.25324	7.12657	6.49749	8.23935	5.13964	5.69081	7.7049	7.2883	5.20347	7.03477	5.79463	7.88817	5.18836	6.32721	9.3722	6.16764	8.10964	12.9779	11.619
Os01g0182200	OsSIP1	Group 18 (lightgreen)	62.5205	65.0591	67.8917	55.1309	48.7692	49.7642	62.8806	48.8681	54.9118	50.014	47.0508	48.4852	43.9558	51.8931	50.4563	67.9482	55.019	67.8752	61.8263	58.3188	63.3769	74.1643	69.861	59.6467	58.8487	70.5957	64.972
Os01g0182300		Group 4 (yellow)	20.4451	22.316	19.8953	17.8056	15.1297	16.194	14.8758	16.0497	12.3994	26.6901	32.793	28.5848	21.1499	21.989	20.9468	31.1271	31.5368	32.4672	19.0119	19.5424	19.3393	34.5404	26.7897	42.037	22.3648	30.0231	26.1105
Os01g0182400		Group 2 (blue)	5.01907	4.60221	3.70504	9.42656	8.8719	10.8287	9.50076	9.20169	10.7618	4.40039	4.36905	4.69826	5.79171	5.3373	6.57817	2.08102	3.76769	3.8649	3.87837	4.1555	4.40024	4.23401	2.14383	3.19867	4.21903	3.82095	4.2825
Os01g0182500		Group 6 (red)	6.396	6.68802	4.94724	6.99919	6.59282	6.0067	8.54765	5.32489	8.89875	7.1785	5.76704	5.50588	10.4821	7.77977	5.62888	7.4713	6.59311	9.42611	6.98644	5.06482	8.72506	4.16548	5.2645	3.95117	7.44797	6.03718	5.87359
Os01g0182600	GI	Group 19 (lightyellow)	487.484	468.874	443.325	487.306	469.123	492.202	444.555	475.563	463.643	525.666	501.925	504.753	489.138	410.653	491.521	535.822	573.335	612.969	419.322	425.481	405.51	477.859	520.917	544.229	437.142	489.503	522.452
Os01g0182832		Group 17 (grey60)	3.69133	4.99006	5.2698	4.56575	4.60097	4.84384	2.05289	1.73057	3.9778	6.00835	7.9917	9.2938	4.53343	3.32146	3.84173	2.22494	10.6744	4.76371	2.88492	3.89411	2.05836	7.80058	5.36047	8.05723	2.76619	3.05843	5.44374
Os01g0182900		Group 1 (turquoise)	20.1549	15.8866	17.727	17.5457	16.9903	16.426	14.5821	17.7205	17.8769	21.9661	17.4969	19.9841	18.8856	14.2407	19.321	23.4483	21.383	15.5287	25.4716	25.6607	20.9317	22.1749	21.3049	21.5506	25.8057	28.5637	30.8034
Os01g0183000		Group 2 (blue)	20.4423	20.9847	17.8461	75.1485	76.0115	85.3254	61.45	47.936	57.0102	21.1304	21.4332	17.1208	52.5823	39.4166	47.011	7.86478	6.35416	10.7922	27.6845	22.5498	24.7785	9.22344	8.66401	5.93499	21.9559	18.3396	20.3925
Os01g0183100	OsWD40-5	Group 8 (pink)	11.8784	14.2025	16.1185	8.88837	10.4203	8.34797	8.05246	9.02304	8.58272	11.6929	10.3196	10.3533	11.0354	13.4508	10.8685	16.7519	18.7763	15.4424	16.7502	13.9918	15.9293	11.267	8.12923	8.04475	7.4111	6.83082	6.7145
Os01g0183300		Group 2 (blue)	8.83929	5.40605	8.11791	14.9825	13.4152	14.2213	11.0175	11.4639	11.3338	7.4302	8.04838	7.36078	11.6676	11.5631	12.4996	6.46859	7.87215	7.54294	5.45608	4.83441	6.3469	7.54208	8.16761	10.5234	10.3324	6.58321	7.78197
Os01g0183600	OsCYP96E1	Group 1 (turquoise)	2.20042	2.3801	2.6739	1.99474	0.625237	1.61956	1.69883	3.58861	1.54669	3.49103	4.55184	4.22619	1.51082	3.86376	3.32117	4.61382	4.34947	6.96377	6.75988	9.36797	8.80485	10.7796	5.52458	6.68033	13.817	10.1444	11.015
Os01g0183633		Group 1 (turquoise)	16.1301	18.5934	15.2081	16.927	12.0999	12.3136	9.97157	12.4605	14.1208	11.061	16.1008	12.7403	13.6945	15.9805	14.6614	19.1669	15.9954	16.111	15.3345	12.0944	15.4408	15.8369	16.3813	15.6578	20.5804	14.8303	21.8357
Os01g0183800	OsFbox004	Group 4 (yellow)	66.859	63.8339	59.7055	39.651	36.636	36.7417	38.9742	47.9595	39.8094	80.1215	90.5634	96.7658	47.5018	43.3787	50.8714	57.5346	50.3689	50.2284	37.3898	43.6314	49.8259	62.5695	77.2918	79.6058	75.3747	74.958	91.2329
Os01g0183850		Group 21 (darkred)	3.26729	2.58749	5.38457	9.25892	7.74631	10.2675	10.0576	11.1155	9.52094	5.41309	6.66663	5.27919	10.4465	10.142	13.0563	3.08552	4.36128	1.55602	7.71822	8.15099	10.1908	11.6785	11.054	2.34984	10.6306	3.97236	0.643026
Os01g0184000		Group 1 (turquoise)	8.17464	9.10733	8.00625	7.68117	6.68075	6.74771	6.74357	5.22945	7.07882	6.34865	4.95191	8.87608	6.50536	11.8438	7.83474	12.7528	12.4176	10.1313	6.92825	9.35201	9.28773	7.30062	6.41233	7.65176	13.9198	7.6626	9.34495
Os01g0184050		Group 6 (red)	0	0	0.753544	7.31809	5.34844	4.82325	10.3195	9.02681	9.08197	0.713309	1.95556	1.25254	1.46008	1.20138	1.66645	0.837908	2.59258	2.45977	1.34685	1.40651	0.475419	0.719306	1.66884	3.99979	1.23585	1.2597	0.545592
Os01g0184100	OsHsp18.0	Group 6 (red)	55.875	46.7513	58.816	1261.11	1086.01	947.435	1370.24	1990.19	1662.34	119.305	151.274	161.546	175.805	246.687	205.001	297.445	254.104	563.846	355.409	342.246	132.35	390.763	429.575	591.976	283.337	226.506	243.763
Os01g0184200		Group 7 (black)	14.4025	12.3771	11.5789	7.61395	11.5607	8.87634	10.5555	10.9969	9.61619	24.8528	24.9324	25.2205	16.489	12.7505	15.5526	14.142	16.3402	14.2931	13.2486	9.93845	12.8407	9.77706	9.71507	10.4322	11.352	10.8265	11.1856
Os01g0184500	OsRH39	Group 1 (turquoise)	11.9179	12.0991	13.6866	4.9478	6.96929	5.77175	6.61956	10.4322	7.18373	10.2891	12.6516	12.1518	11.1871	10.8167	10.3546	11.6184	10.4997	11.5623	11.6832	11.767	12.648	8.69898	7.48888	10.8284	9.5276	10.9573	11.9087
Os01g0184700		Unclassified (grey)	5.19668	3.3073	2.76086	2.39674	3.00088	2.83695	4.24261	4.37012	3.91977	4.25157	5.19129	3.51368	4.15533	5.44133	4.18751	2.67609	1.93118	3.19801	0	1.42832	3.23552	2.3263	3.20137	4.23379	2.90782	3.06054	4.03397
Os01g0184800		Group 6 (red)	49.5864	44.3221	48.2355	73.9587	64.4899	62.2461	62.3236	55.0587	62.7875	35.8367	38.7568	38.8679	43.7355	46.2278	39.5338	47.6616	45.9605	37.6402	33.9219	39.176	38.7222	46.089	50.8312	35.9604	42.1168	42.6067	40.5487
Os01g0184900	BIP104	Group 5 (green)	88.3423	87.0583	83.0696	69.953	81.7364	75.8704	93.2452	73.1544	87.3559	73.8735	77.2609	91.3196	70.5615	62.4539	77.4822	62.5708	60.9927	58.9872	59.2929	56.6632	57.4581	53.4128	63.816	53.7454	59.562	64.5039	69.9116
Os01g0185200	P0510F03.13-1	Group 1 (turquoise)	87.2239	85.9121	97.9959	56.1031	60.6397	55.2895	68.3938	72.0319	71.1226	72.5038	75.8064	96.3457	67.1425	66.0979	74.1124	67.0955	68.8534	86.17	75.3951	72.8767	73.0264	55.8937	65.9638	71.7723	80.3795	79.5173	89.6384
Os01g0185250		Group 2 (blue)	0.749767	0.719155	2.50665	5.55504	3.41304	4.56333	6.07794	2.23296	5.32685	1.11321	1.31354	0.758875	1.68947	1.55845	3.06987	1.42547	1.11051	1.74182	3.04213	1.26515	0.247035	1.28126	2.2408	0.106669	1.28351	0.576285	1.3741
Os01g0185300	OsAT9	Group 2 (blue)	234.771	210.482	226.688	769.716	699.31	804.095	748.093	765.577	831.487	154.674	150.477	134.885	270.242	265.652	222.971	181.89	202.622	157.46	163.485	200.375	201.964	210.681	180.24	143.92	114.308	102.555	77.3751
Os01g0185400	OsWD40-6	Group 5 (green)	61.9271	51.5116	55.202	75.9225	89.3698	132.223	51.8883	50.1703	46.7806	55.2335	54.1143	68.7161	100.978	57.0433	68.3427	20.2111	15.5693	23.0128	34.1353	28.0934	22.9379	28.0644	31.5557	32.6637	44.9757	34.6719	31.4301
Os01g0185500		Group 1 (turquoise)	35.6075	45.4181	40.631	23.5215	17.3203	18.9739	12.2624	20.693	13.9474	59.0502	42.9812	51.5388	12.905	14.7907	24.1791	74.5919	64.1	188.813	126.208	91.0193	43.9704	367.084	383.16	400.355	155.182	206.466	213.51
Os01g0185900	OsWRKY107	Group 7 (black)	177.196	159.533	177.099	83.7615	63.2667	67.4076	23.1472	32.5427	23.2454	170.519	155.234	184.331	155.67	175.613	155.574	103.493	84.9657	102.686	78.7692	69.1275	77.2647	79.3664	77.3214	78.6313	58.4187	51.9249	49.8334
Os01g0186000	OsWRKY10	Group 5 (green)	72.3284	63.5174	56.466	362.201	379.235	335.663	161.74	195.305	139.441	81.2129	84.4358	54.3231	326.353	266.471	180.923	9.47243	2.61769	6.61909	12.6519	10.9597	12.6132	7.84535	8.03094	8.04242	15.3041	12.9249	16.7089
Os01g0186200	P0510F03.29-1	Group 11 (greenyellow)	28.4649	30.7466	28.2533	22.7346	24.2911	22.8518	20.2001	20.9766	18.2765	41.6203	41.2729	49.2741	48.5799	45.4259	37.0574	29.8242	22.1215	31.533	36.5178	26.7288	27.642	35.3283	35.893	40.1382	42.3174	45.4721	53.6384
Os01g0186700		Group 1 (turquoise)	124.478	122.94	119.604	99.7222	88.4275	94.1965	92.1021	83.1889	82.2698	102.987	101.973	109.625	90.8515	87.8112	106.573	104.549	130.721	123.754	113.519	107.586	125.575	125.432	120.647	111.243	137.32	128.407	133.115
Os01g0186900		Group 6 (red)	2.57104	3.23924	1.90915	147.822	120.501	133.53	202.865	172.795	193.274	59.3618	93.2885	3.74566	27.3688	24.3445	7.59018	29.2897	23.774	5.86718	123.31	49.5175	20.6588	87.2766	90.5896	6.72503	88.0457	4.04387	3.62232
Os01g0187200		Group 16 (lightcyan)	39.5448	37.5466	36.0074	12.5355	11.7353	11.622	12.6783	6.11414	6.68451	42.729	51.2476	55.5238	45.8997	38.1918	30.8418	21.5962	19.9057	23.9081	29.7139	20.6932	15.2955	10.2057	13.7227	12.8374	22.5044	25.0616	33.2315
Os01g0187300		Group 4 (yellow)	1.5633	3.66784	4.68156	1.25538	0.606868	2.74085	0.705318	0.719621	2.0882	3.33683	4.15914	4.15738	1.92678	1.37157	2.9653	4.51666	2.43881	3.52657	3.53943	1.94167	3.58978	2.33355	1.91152	1.43714	4.8562	5.17532	8.18686
Os01g0187400		Group 1 (turquoise)	52.4968	52.7978	53.0267	45.2451	49.9456	55.1647	41.6231	38.5692	39.3183	56.0331	51.2194	60.2825	59.5861	49.8886	61.6619	53.3123	60.3649	66.7675	52.677	47.154	57.0969	56.748	63.4014	62.9359	51.4897	64.9963	69.468
Os01g0187500	OsWD40-7	Group 18 (lightgreen)	21.2285	19.2856	16.427	18.771	21.826	18.7951	21.6005	21.8377	15.5691	21.6165	20.7819	20.8818	17.2273	19.7516	19.7725	22.1324	18.7092	20.8253	20.4191	21.6013	19.9634	22.7868	25.0016	29.6855	30.2932	29.5641	30.9418
Os01g0187600	OsCKX1	Group 4 (yellow)	2.76174	4.71238	5.05396	1.38659	1.58342	0.981328	0.540459	0.372372	0.123074	4.09899	4.80138	6.31036	2.78686	2.30707	3.39983	5.62552	5.03869	5.7995	3.9883	4.21867	4.986	10.7695	7.44074	9.17962	7.43248	9.8018	3.7344
Os01g0187900		Group 6 (red)	10.242	6.43783	9.66207	34.4301	28.2784	45.7884	52.4988	28.569	41.0828	7.91003	6.72014	9.86805	31.2308	26.4473	26.401	13.3162	11.7188	12.1516	16.1184	19.3881	18.3167	16.4157	15.893	12.6585	21.5589	22.7536	25.1766
Os01g0188100		Group 2 (blue)	41.9338	28.4186	30.2159	49.2011	52.7054	59.5674	65.2962	51.1169	76.0209	25.192	23.8375	24.5745	43.1577	34.0536	33.554	15.2901	13.3771	12.6382	22.6342	20.9448	24.6172	19.1134	16.2268	18.5457	26.3181	23.2859	26.505
Os01g0188200		Group 3 (brown)	2.55962	3.30973	2.92245	2.57	1.73605	1.83977	2.53276	1.3997	1.14628	2.73654	3.43706	2.30389	2.51669	2.7951	3.22046	1.77991	3.20758	1.7247	2.65111	2.66781	1.76453	2.04648	2.89999	2.68703	2.48647	2.31732	1.70218
Os01g0188400	NADP-ME	Group 9 (magenta)	138.535	152.74	152.424	252.192	251.002	222.63	289.05	186.378	271.109	199.439	198.569	234.998	178.06	174.151	175.191	102.428	145.403	117.264	148.915	148.055	139.897	174.57	186.445	155.515	214.221	246.398	341.539
Os01g0188900		Group 5 (green)	22.6633	21.0381	18.9966	16.3536	18.1116	14.28	23.3537	22.6128	24.9304	29.3353	15.6805	22.8875	18.2253	15.3082	15.7345	20.6608	17.1741	24.6173	21.4231	10.5001	13.9832	5.90537	11.571	12.6434	15.2945	12.8378	9.95259
Os01g0189800		Group 5 (green)	21.2478	24.9557	18.5116	23.1536	29.2738	25.8482	20.3901	16.591	21.8212	19.6276	15.4083	27.9364	17.661	17.579	18.9023	17.9607	13.3856	24.1835	18.0741	9.48957	12.7144	9.07386	13.4437	10.9767	17.0348	18.5773	20.2768
Os01g0190000		Group 11 (greenyellow)	56.2335	60.4839	56.0523	25.2575	29.7646	18.5716	30.8588	47.9703	30.6131	68.3163	50.2505	62.1949	31.4222	39.1998	36.4439	26.1452	25.4734	29.2345	44.7569	17.3347	20.9333	48.32	55.6489	49.7172	54.729	57.0894	59.7015
Os01g0190300	OsIAA2	Group 5 (green)	21.5146	21.2536	21.1799	28.674	32.392	28.4014	39.0076	22.0893	26.5291	24.55	27.0335	15.9606	28.0828	18.3724	25.8742	6.03546	2.78021	5.6867	4.50553	2.91382	1.98072	5.22611	3.98329	4.47314	3.5776	4.29932	3.90685
Os01g0190400	OsHXK8	Group 6 (red)	6.4516	7.21623	6.34647	5.07672	9.10967	7.86613	6.37575	5.45868	5.20392	3.77149	6.89202	3.68045	6.98645	9.066	11.261	5.29585	4.3381	5.35478	6.74664	4.67258	6.72458	5.99389	6.06672	6.81446	7.66753	11.3791	11.1341
Os01g0190500		Group 10 (purple)	5.24116	7.38188	6.00441	1.69897	5.07898	1.92315	3.09853	1.94704	2.03938	4.75185	4.19154	1.51877	2.46236	4.86395	2.09983	2.28383	3.52113	2.44451	1.16957	1.79866	3.10892	3.34682	3.01971	4.18015	0	1.61215	0.21158
Os01g0191000		Group 4 (yellow)	2.56059	2.01168	0	1.42276	1.6094	0	0.916063	2.62378	1.73036	2.34894	1.25583	1.94133	2.13404	3.00478	2.42771	2.577	2.13446	3.14116	3.83134	2.55279	2.95334	1.30497	2.48441	3.2321	1.01107	3.58722	1.12834
Os01g0191100		Group 13 (salmon)	509.591	526.422	544.174	294.67	393.583	272.304	351.54	348.251	396.569	262.2	247.97	214.203	247.207	335.024	231.524	473.833	541.305	466.626	427.719	422.265	493.918	404.034	390.695	350.356	264.051	282.088	150.067
Os01g0191200		Group 1 (turquoise)	0.577678	0	0.400567	0.488304	0.702945	0.62843	0.244119	0.46395	0.11924	0	0	0.126698	2.81611	5.19472	1.07468	0.465467	0.667116	0.595232	4.13883	2.97245	1.04114	2.57925	3.27664	2.77745	9.46632	9.74267	11.474
Os01g0191300	ONAC003	Group 1 (turquoise)	11.6748	9.58383	6.39605	5.07393	7.06149	6.26779	8.42141	7.39154	9.42981	7.55579	7.47177	10.3043	5.60765	7.06497	7.81725	12.1375	11.2998	12.6104	9.81526	13.5595	13.1247	11.9998	12.736	14.6012	15.5495	12.3039	11.272
Os01g0191500		Group 1 (turquoise)	122.82	132.971	130.166	101.463	120.116	110.238	114.615	88.1494	111.945	109.086	108.058	98.2617	103.012	118.112	123.253	159.207	178.334	195.322	174.483	158.02	187.12	235.077	217.942	184.861	169.246	186.767	163.366
Os01g0191700	OsPFK01	Group 14 (cyan)	28.6864	31.358	31.6767	101.362	84.8821	96.2795	85.9277	117.885	114.275	45.3703	38.5927	49.4781	66.6665	90.6761	76.9802	172.82	190.628	263.171	247.669	221.691	197.044	112.146	120.089	109.682	271.689	186.204	213.161
Os01g0191800		Group 10 (purple)	17.0406	22.3274	26.0171	7.58866	11.5265	8.44731	8.01031	5.86248	9.25126	13.5223	14.9361	7.83707	10.9652	14.1355	6.74905	11.7377	14.3829	10.7132	9.17596	10.1145	11.317	23.2645	19.8684	14.2397	4.66383	9.28719	2.85586
Os01g0191900	R2R3-MYB	Group 7 (black)	43.5315	39.505	40.2522	31.4723	28.0258	27.481	37.9026	31.3652	30.9103	72.3462	74.8711	71.3297	70.8017	61.9475	56.134	60.6574	57.8149	45.0023	43.9366	39.4932	47.5085	36.9734	38.23	36.028	44.8807	33.9942	31.8617
Os01g0192000	DOS	Group 7 (black)	108.745	129.285	124.809	49.543	75.7604	35.8256	66.9158	33.8149	41.4114	177.56	187.21	154.459	112.356	82.5693	92.1096	45.0851	36.2452	42.3816	32.4932	41.4791	37.2252	32.5695	30.7955	44.8169	29.2462	29.9714	41.4572
Os01g0192300	OsMYB1R1	Group 2 (blue)	25.1087	25.5545	27.7338	35.1567	33.3693	28.3731	35.9644	40.2837	37.442	29.9874	30.4183	30.8965	38.6051	36.3206	39.767	19.9755	16.9063	17.4604	19.4455	18.7753	17.5992	15.2498	19.6454	16.3424	24.7687	21.5061	18.3431
Os01g0192500		Group 3 (brown)	3.57294	3.32972	3.58873	1.34495	1.92849	0.932024	0.729607	1.75166	1.64554	6.42468	11.3093	3.69829	1.60789	3.85366	3.22938	5.88428	4.16251	3.42415	2.34734	2.25449	2.14567	8.75726	5.52058	6.53446	2.04845	3.72307	1.59765
Os01g0192600	SF21	Group 14 (cyan)	13.7252	16.1522	12.5212	23.2601	20.3316	23.0277	14.4251	13.5979	20.9595	13.4876	10.9258	9.72304	14.8179	15.3728	11.8919	24.6786	34.2643	23.7531	26.9761	24.3421	29.0973	29.4766	23.7418	27.0551	21.4363	14.1986	10.1733
Os01g0192900	OsACS5	Group 3 (brown)	3.32496	2.4473	3.64406	0.62826	0.189323	0	0.481318	0.953347	1.22985	16.4847	15.3536	10.4523	4.0004	3.81322	3.3718	17.8001	19.0312	32.7102	9.74286	7.25172	7.80114	18.2939	15.8528	15.963	5.39888	3.32587	2.34539
Os01g0193500		Group 11 (greenyellow)	4.22028	4.85321	4.03782	2.33335	5.65604	3.728	5.49439	3.36546	4.13231	5.80291	4.24049	8.35681	4.87628	5.18482	3.55001	4.61005	4.52289	5.69777	4.5375	3.22073	4.24761	4.10217	4.41384	4.71893	4.83181	4.9166	7.18672
Os01g0193600		Group 1 (turquoise)	5.4907	3.58222	3.51422	1.692	1.50371	3.32487	3.17631	4.44742	2.10091	4.63836	2.78254	5.90084	3.45619	3.23436	3.29601	5.49244	5.38158	5.88115	4.66653	4.3621	4.90522	3.25256	2.96687	2.41204	2.79137	2.29261	3.95952
Os01g0193900	OsALYL1	Group 9 (magenta)	13.6954	13.3782	14.3829	13.1422	14.2134	12.9658	14.3776	12.2976	13.4506	15.8873	13.7775	19.1548	14.6339	12.3918	15.8141	15.6549	14.8948	18.1632	12.6379	11.5261	12.1138	11.6711	11.1232	13.746	15.909	12.2229	13.4932
Os01g0194000		Group 6 (red)	26.4733	26.3662	24.9508	62.9343	44.2452	50.7861	57.0799	64.9658	69.4424	24.8795	30.3796	27.7382	32.8742	31.6725	37.2945	36.0021	37.4471	36.3579	35.4616	40.3003	33.9376	27.3919	27.5176	31.2667	32.0947	25.5997	22.1548
Os01g0194200		Group 10 (purple)	10.102	12.737	10.9831	6.32747	11.0097	7.79887	7.62801	7.63614	7.84931	11.4603	15.0353	9.65002	6.49095	8.2055	8.03086	7.20661	6.95453	8.66639	4.47024	4.0575	4.86842	6.58558	6.75452	9.62547	2.57435	4.24335	3.86779
Os01g0194300	NH1	Group 5 (green)	92.842	89.7321	88.2628	135.724	140.474	160.931	102.473	86.1841	103.071	89.3303	103.721	122.39	140.972	116.902	137.875	16.2245	17.0278	21.4171	20.5699	17.6268	19.5409	19.6131	17.2789	20.0711	25.2043	23.0789	21.3635
Os01g0194600	OsGRX2	Group 1 (turquoise)	233.752	198.611	209.055	147.075	151.814	174.186	91.8487	160.804	89.1594	100.117	108.507	145.962	145.344	168.623	147.082	219.696	140.239	201.587	262.117	229.822	189.964	174.222	171.54	188.15	214.536	211.668	233.417
Os01g0195000	OsIDD2	Group 1 (turquoise)	19.6411	17.0385	16.1005	19.2378	14.8736	14.4595	12.876	13.6121	13.1901	18.6927	18.0086	15.5035	20.9438	15.9022	20.2621	35.1506	37.6121	31.8559	31.1229	34.1677	29.6192	24.479	27.9466	29.6165	22.8089	21.4003	22.6402
Os01g0195200		Group 10 (purple)	23.3612	23.6476	20.6098	14.1465	19.6042	11.4961	11.3216	11.7755	12.8346	20.4168	17.7868	11.8255	14.2001	13.1341	13.2123	14.6429	20.5311	17.4439	11.4231	12.6571	17.8815	19.8131	14.6642	14.9708	6.25206	9.45274	4.79765
Os01g0195300		Group 6 (red)	0.757524	2.27264	1.69978	9.12601	7.6683	9.88966	12.34	27.0488	26.4767	0.89154	1.47031	1.39855	2.49161	4.95115	4.51773	1.51973	3.22351	1.53786	3.73431	11.2507	3.86077	5.45548	6.05144	0.731127	3.35256	0.065552	0.929296
Os01g0195400		Group 3 (brown)	22.6565	28.1437	23.638	10.9361	9.57681	7.28585	4.28938	7.69029	10.5109	19.5876	18.1068	9.328	11.9587	12.2782	10.6061	62.4262	80.0629	52.2235	38.7595	60.1974	55.0227	56.7473	57.8388	45.3077	21.9969	20.893	13.3312
Os01g0195500		Group 1 (turquoise)	83.5826	85.748	86.1937	48.3162	50.4936	54.0738	52.7199	56.1281	63.4203	73.0029	68.8239	61.571	67.1921	86.1585	70.5298	105.152	89.4132	90.2375	86.3608	92.242	89.6404	83.6306	85.6204	91.5165	86.7236	90.2145	90.8562
Os01g0195700	OsbHLH027	Group 2 (blue)	0	0	0	42.6106	34.9653	37.9641	29.0971	13.6689	24.9981	0	0	0	0	0	0	0	0	0	0	0	0	0	0	0	0	0	0
Os01g0195801	OsbHLH027	Group 2 (blue)	0	0	0	65.5171	51.9855	60.0731	60.5328	24.9054	44.4093	0	0	0	0.74711	0	0.549483	0	0	0	0	0	0	0	0	0	0	0	0
Os01g0196300	DPF	Group 2 (blue)	8.89314	8.32	9.28495	67.6072	67.5435	73.6593	45.1892	31.8384	38.2162	2.47998	3.10991	4.40287	12.3712	10.0331	9.56534	5.09661	5.09354	6.57439	3.50489	3.92948	7.3227	5.70272	6.88225	7.04774	6.77324	11.7364	8.8052
Os01g0196500		Group 14 (cyan)	17.8854	15.4328	12.1271	18.9472	21.8082	23.0649	19.9208	15.8175	16.087	12.2364	14.0714	9.40989	18.3886	13.7723	19.7095	19.12	21.1383	18.6144	20.3003	19.9095	19.6914	20.3201	23.096	19.2238	14.4053	8.98786	14.3295
Os01g0196600		Group 3 (brown)	16.6466	17.5982	14.6802	15.0574	12.5944	14.0713	12.505	10.7522	15.0113	11.6134	18.029	13.8546	17.1245	14.8054	15.6518	18.9734	19.9991	16.7357	16.9216	15.8492	22.8745	21.9132	18.0468	15.9035	11.1856	14.852	10.4234
Os01g0197100	D2	Group 12 (tan)	6.82406	6.23439	4.32944	15.8554	15.0121	17.8593	29.1824	6.27552	22.9129	3.08654	3.59338	1.66011	3.34906	3.08933	3.52032	1.3236	2.15107	1.56729	1.41023	1.82529	2.36006	4.9284	2.57223	2.78949	1.97854	1.39504	1.09215
Os01g0197200	OsRH20	Group 4 (yellow)	23.8841	22.508	22.1027	14.8463	18.1944	17.3769	19.81	17.7178	18.7439	24.8845	22.1695	27.3827	19.7279	21.2801	22.1635	22.0278	21.0351	25.6465	23.3002	18.6971	23.9136	18.6402	20.5205	21.5231	20.8273	24.6398	23.2561
Os01g0197350		Group 2 (blue)	16.5832	20.9319	22.9495	18.5636	28.6253	37.6842	32.5109	20.2462	25.8325	17.3927	14.1263	15.9109	23.579	19.8007	24.7433	7.47595	10.9723	9.08344	7.01336	13.0096	13.58	14.4821	15.5183	15.27	9.17594	4.65106	9.01564
Os01g0197400	B1046G12.3	Group 2 (blue)	20.8421	19.0473	18.5347	17.3387	29.1702	27.4337	27.9969	19.6664	25.4288	11.9643	14.8974	12.528	18.3391	18.027	21.8177	6.88721	7.32695	7.67957	6.89568	8.78395	8.20847	10.7455	9.78127	8.41235	8.69011	7.88462	6.04368
Os01g0197500		Unclassified (grey)	1.00066	2.08601	2.35491	4.23475	4.2057	2.14586	3.74422	1.8238	0.700117	3.51105	2.41485	1.85891	3.17049	1.54601	2.40036	3.52871	1.86524	3.46538	0	4.1762	4.43776	4.56046	2.54751	4.08429	1.78946	1.30557	0.977482
Os01g0198000	OsRDR4	Unclassified (grey)	1.91365	2.61932	1.59397	1.99026	2.24363	2.17192	2.64434	2.07139	1.92512	2.61195	3.30872	4.15909	3.09231	2.77764	3.14756	3.31813	2.79495	2.26816	1.80502	0.954687	3.22227	2.25767	1.44177	1.49677	2.80529	2.22091	3.36141
Os01g0198200	P0419B01.29-1	Group 9 (magenta)	67.0776	64.0445	64.1757	61.6126	65.6004	69.6557	65.6652	57.7585	67.1444	70.2489	73.2386	81.055	69.8311	66.9331	68.2514	54.9221	59.0746	63.9324	65.0596	63.6258	69.5507	49.15	61.4718	64.0448	68.7191	66.8723	81.502
Os01g0198500	B1046G12.22	Group 5 (green)	105.644	98.5866	93.2727	100.982	86.3668	102.949	96.0348	86.7111	105.874	156.399	153.896	156.444	71.9105	93.9745	82.8266	103.983	78.164	60.9135	48.392	55.683	53.7226	56.317	52.9816	61.1653	43.5498	44.5538	44.8803
Os01g0198900	B1046G12.28	Group 7 (black)	91.8731	109.385	99.1396	25.1836	10.3443	13.4769	14.9603	9.16263	9.12366	113.156	125.683	179.606	72.8004	80.0896	85.3838	4.29668	2.51729	2.32166	3.67241	4.16155	2.14572	5.26822	11.4724	10.6582	7.05705	11.582	10.4379
Os01g0199300	B1046G12.31	Group 6 (red)	1.60456	0.858772	0.342294	8.20579	10.1412	4.42586	2.88715	1.90128	3.71669	1.50402	1.31421	3.19773	1.27328	2.44742	0.912045	3.01169	1.8956	1.74466	8.58708	6.26916	2.9526	3.45325	3.29211	1.81166	2.90638	2.44883	3.97249
Os01g0199400	B1046G12.33-1	Group 2 (blue)	26.9741	28.6703	34.27	58.8997	60.1776	60.5181	58.5287	53.147	59.0516	31.2712	33.7654	39.4676	46.1168	38.1345	39.6178	19.9737	19.9276	18.8514	25.3252	21.6735	24.5804	23.5084	26.1094	21.8999	20.5262	17.4228	18.8286
Os01g0199900	B1046G12.39	Group 4 (yellow)	14.5133	18.661	14.8841	9.00903	11.2777	6.94265	10.5837	11.5261	10.3099	16.6048	18.6047	13.8994	11.174	9.26368	14.3316	19.201	17.6605	16.0426	17.5969	17.3517	19.0246	13.0644	14.5647	13.1282	16.3733	14.5928	15.1014
Os01g0200000	OsATG3a	Group 5 (green)	50.6357	50.8847	52.3217	54.9179	54.348	58.2489	55.4683	44.7928	51.2029	50.3204	59.933	55.4619	66.1887	50.5798	61.0728	38.7559	41.5562	43.8257	44.5422	44.0324	42.8173	41.8053	38.9146	34.092	39.7843	35.1075	35.9471
Os01g0200300	Oshox29	Group 4 (yellow)	38.291	29.7781	33.2444	19.6759	17.8292	19.6518	24.6049	21.9525	20.8989	29.4093	33.4059	33.6623	23.3773	25.5985	24.7387	30.5274	31.5684	33.9715	33.7684	30.5583	28.1035	27.8899	36.8774	37.4926	36.8426	28.2258	40.9974
Os01g0200400		Group 3 (brown)	16.7209	19.7842	21.6758	11.1999	16.5967	8.79605	15.1295	9.23698	13.4729	21.1232	17.4837	11.1687	16.7372	12.5806	14.5754	22.6635	28.9694	20.5801	15.0106	16.1905	22.0489	25.4918	28.7621	22.4016	15.2208	12.551	11.9422
Os01g0200500		Group 1 (turquoise)	13.8402	17.3395	14.0771	10.1426	8.17917	10.6513	8.18269	11.4466	10.3826	13.3499	13.3058	11.9183	13.8583	17.4394	15.3294	18.4501	14.2529	18.2979	20.9781	20.3912	18.6673	17.6048	14.2241	15.7919	18.1853	16.4561	18.5825
Os01g0200700	OsMT3a	Group 1 (turquoise)	41.5175	47.9295	45.6659	34.7484	23.5791	35.1188	50.5437	30.2987	34.9493	37.4701	47.2004	122.662	52.4605	51.2784	72.7669	55.1189	48.8252	99.5342	289.695	202.467	98.9259	29.7795	29.9319	48.378	247.21	179.707	185.399
Os01g0201000	Orysa	Group 4 (yellow)	22.2069	19.5678	19.6361	14.1524	16.4949	15.2575	17.5783	15.5202	12.9313	31.3438	28.4217	27.3128	16.8319	19.8378	19.174	21.1081	21.613	25.1634	20.1572	18.3767	19.957	24.9956	24.3997	23.0351	24.8086	20.3415	18.1195
Os01g0201100		Group 5 (green)	30.4878	30.2425	43.1916	74.5012	65.6239	84.2914	50.2436	52.0013	56.5779	31.3619	34.0537	51.2807	36.1945	37.2811	33.436	1.49484	2.30107	1.85424	3.49122	1.79704	5.66455	3.62638	3.0216	2.0992	3.80787	0.923634	2.69582
Os01g0201200		Group 4 (yellow)	24.3552	26.4865	26.593	13.1891	15.6934	16.832	12.6378	12.2015	13.8904	33.5373	38.0492	35.8418	32.0582	32.6645	37.8489	54.0896	58.7974	68.7031	62.1121	50.6886	49.1262	49.3743	62.6229	51.7288	70.145	73.8381	76.8517
Os01g0201250		Group 1 (turquoise)	22.2495	19.8722	16.8782	7.60883	7.34876	11.4861	8.53541	9.77573	8.4201	12.4473	10.4361	15.4253	9.86563	16.029	13.7952	27.6832	22.976	21.9761	26.2444	28.1609	26.0626	20.741	20.9806	22.8695	25.385	30.1101	27.1778
Os01g0201900	OsNIP1	Group 9 (magenta)	18.5799	18.1588	17.0602	23.1946	21.2208	18.6674	22.3338	22.0634	19.6609	24.4787	17.8067	25.9925	22.0779	15.4699	19.5033	14.0983	22.2705	19.2494	16.3309	13.8388	18.505	18.3797	17.317	14.6094	18.7768	19.9735	23.558
Os01g0202500	OsBBX1	Group 5 (green)	19.833	21.296	20.4519	23.1871	21.3627	19.8413	11.2876	20.8831	20.9983	12.8291	12.8125	17.8155	11.7316	7.93194	12.2832	10.7991	7.97371	8.79599	7.86239	8.78506	7.27544	10.3738	7.1571	10.7431	12.09	7.92266	11.531
Os01g0202800	OsNIP1	Group 6 (red)	2.00363	4.27984	1.9234	3.99582	4.61452	3.84608	3.99737	6.72565	2.77669	1.15913	3.39121	4.08082	2.10276	2.79099	2.13921	2.8385	2.47609	2.02371	2.10733	4.16424	6.17788	3.7823	3.3134	2.14334	4.20727	3.14505	6.5379
Os01g0203000	BZR2	Group 2 (blue)	38.1783	39.0555	42.4468	53.9395	53.0753	49.1465	52.236	43.3557	43.1378	39.4338	39.3689	38.7605	40.0984	43.4973	43.2093	38.7584	39.8326	40.6478	34.5837	33.5855	35.5064	45.747	44.2008	30.3538	33.4005	32.1081	32.9894
Os01g0203300		Unclassified (grey)	2.25803	2.2772	2.12935	2.53363	1.47706	1.8956	2.21625	1.19376	2.29901	2.00006	2.76222	1.9887	2.24525	1.56674	1.74638	2.56176	2.29083	0.864941	2.25045	2.4724	2.08786	1.96858	1.32223	2.18784	2.26956	1.49073	2.19746
Os01g0203800		Group 2 (blue)	13.208	12.6179	13.9647	34.3414	28.9902	31.6818	31.3193	29.2639	29.171	26.1568	34.3245	31.0938	28.4371	26.5703	27.3455	25.5537	26.404	24.8104	19.1897	19.7597	21.9091	18.3075	21.6478	22.7862	18.9559	16.5869	16.0341
Os01g0204000	P0451C06.10-1	Group 5 (green)	9.11252	7.26401	7.33111	5.46079	5.05435	6.46539	6.12412	7.73174	8.34001	5.68714	5.74434	6.57331	5.55267	5.51541	6.30099	3.05945	4.56394	3.45097	1.62433	2.60667	2.22203	4.56961	3.66374	4.46561	2.17933	2.71369	2.6652
Os01g0205100	OsWD40-8	Group 2 (blue)	21.7837	20.7335	17.3493	20.0068	18.0481	23.3854	19.8126	21.2561	20.0843	20.3951	18.548	20.7658	18.6545	17.2968	15.5086	15.6466	17.0953	18.6583	15.9374	16.2627	15.7453	14.3384	15.9751	14.1036	15.971	10.4903	20.9038
Os01g0205500		Group 8 (pink)	215.328	216.174	270.685	140.497	152.675	121.597	141.633	160.093	173.774	146.507	115.88	131.517	145.576	197.336	179.859	272.392	289.242	272.101	252.518	262.419	296.917	183.274	177.5	153.223	163.223	164.652	124.269
Os01g0205600		Group 5 (green)	32.4979	28.2736	31.6468	31.0824	40.0946	37.3003	45.1818	20.4315	30.4402	35.2382	33.7527	36.1121	38.5327	32.7553	37.2494	6.60332	9.1482	6.89095	11.6648	10.2857	8.13389	9.86187	10.6066	13.0379	10.0556	10.4763	10.2925
Os01g0205700	GSK1	Group 5 (green)	55.9603	58.5143	47.0932	57.378	55.2651	45.1562	55.92	45.6117	47.2019	55.6536	53.1744	52.203	61.8505	53.2459	57.131	54.8759	51.7584	54.031	50.8419	44.3757	51.4442	44.6883	52.9415	43.6488	37.3607	43.6792	48.0971
Os01g0205900	prx2	Group 10 (purple)	6.44683	8.66028	9.93078	2.59696	2.80674	0.673969	1.06935	0.369726	0.778308	3.82503	2.76131	1.40545	3.15061	4.03745	3.47642	2.34205	8.29669	1.35877	1.29545	1.31761	2.68343	10.1031	5.64537	6.00552	0.851276	1.79908	0.291316
Os01g0206200		Group 6 (red)	3.83465	3.99261	2.58832	2.16671	3.32983	2.26655	5.24417	6.28934	4.33065	2.2343	2.24139	2.86442	3.72422	3.90556	3.00653	4.93071	1.67254	3.62871	2.08672	4.35639	4.78867	2.97166	0.885708	1.78665	6.7021	5.9265	4.31618
Os01g0206600		Group 10 (purple)	26.2521	28.0099	29.9744	10.3336	22.5755	17.0501	15.3617	22.1505	22.5732	22.5673	24.0382	18.6521	26.0751	19.1484	18.8262	28.0725	20.6241	13.298	18.3925	20.6663	21.9143	20.03	27.1272	21.6114	15.542	34.6539	14.8146
Os01g0207200		Group 12 (tan)	4.40055	3.27383	2.75634	3.315	4.75204	5.04697	5.39711	2.09782	2.38226	2.20216	2.52841	1.77637	2.36355	2.62807	1.57088	1.55726	2.2896	1.599	1.43726	1.31243	3.15613	3.8082	3.54272	2.00988	2.48291	1.32776	1.91556
Os01g0207400		Group 7 (black)	40.2664	32.8562	31.4114	10.4585	10.4999	10.3136	10.7137	3.79135	9.33875	69.4002	68.6647	39.0378	50.1683	42.3878	61.4325	22.8849	10.2265	13.6169	12.2303	10.9876	14.9839	25.1139	21.1095	25.786	14.1513	20.5846	17.539
Os01g0208400		Group 3 (brown)	11.1709	12.9217	8.48972	11.4716	10.6371	12.0942	8.46538	12.6683	8.6685	20.7906	21.3512	11.8298	13.2691	14.0274	16.5923	20.5148	19.5139	11.7681	11.5321	19.3104	23.8276	16.993	21.8482	20.0399	7.92231	10.802	7.45606
Os01g0208600	ES1	Group 3 (brown)	17.0746	18.4095	16.0108	13.4566	15.814	15.5754	15.062	12.7126	14.2568	21.634	19.6077	18.5158	19.7092	13.6587	16.8377	22.0132	29.2152	26.8076	19.4234	19.29	20.2597	21.2787	21.5113	22.9369	17.0285	19.4778	17.2222
Os01g0208700	PEPC-2	Group 1 (turquoise)	28.2822	28.2106	28.9509	18.3581	18.9577	16.6043	8.75848	14.5831	13.9909	16.609	18.2364	29.4487	23.5235	23.8167	23.6812	38.412	44.4494	47.9159	53.6231	42.4284	37.0485	31.4821	33.7823	36.5816	64.669	53.0714	56.3519
Os01g0209000		Group 4 (yellow)	23.0324	20.8014	24.3093	12.0784	13.3512	13.3566	16.8453	14.2364	18.1591	23.3452	24.178	23.4857	26.016	24.1051	27.5701	26.6645	27.8029	25.7555	26.709	24.1544	26.3877	20.8747	19.1353	19.6419	23.2155	20.913	18.9702
Os01g0209200	GF14G	Group 2 (blue)	18.868	21.7235	18.5557	18.1624	29.2706	26.3889	23.1953	16.4417	28.2236	22.2984	18.6657	22.0955	23.7109	23.035	15.7241	17.4792	16.6714	19.1199	15.7945	17.2452	14.596	13.6789	12.4553	13.001	17.296	16.1296	14.6272
Os01g0209400		Group 4 (yellow)	67.9354	61.2213	71.4305	39.7473	38.5905	34.3158	43.846	35.0381	42.803	65.1354	62.8703	66.8998	49.6657	55.9773	48.6364	77.121	69.3753	74.7597	64.9831	56.6976	67.5464	63.6021	76.7108	84.7875	59.3214	61.9471	64.5274
Os01g0209800	OsCAT1	Group 2 (blue)	2.39474	5.90824	3.00391	3.48719	2.98696	4.20388	8.89392	0.394319	4.07519	1.18177	2.14826	1.7249	2.62529	4.44923	2.93142	1.25707	0.619431	1.40123	0.966891	2.29356	5.19312	3.05466	1.80317	1.81182	2.74034	2.04806	1.75863
Os01g0210500		Group 12 (tan)	94.6407	108.892	91.6752	42.648	35.8306	31.435	55.2134	32.8832	44.4566	8.25924	9.00157	7.56553	5.77795	9.57984	6.37794	10.8436	9.85548	7.76721	8.97561	12.8894	4.94115	16.2317	15.2605	10.6983	12.525	26.8804	20.1126
Os01g0210600		Group 1 (turquoise)	23.5477	23.9081	28.863	13.1822	13.8128	16.9041	6.58528	17.8843	16.9498	14.703	22.7043	12.9046	8.66919	14.0292	12.2991	66.3022	67.7248	81.4209	29.0446	33.2348	34.1826	148.337	114.739	135.291	47.8375	81.6418	62.1589
Os01g0210800		Group 14 (cyan)	5.82944	5.76199	7.83819	7.27881	7.28903	10.9766	7.92498	7.56366	8.15289	6.84778	4.51111	6.03909	8.61319	5.42858	6.99756	8.17319	10.0495	8.9014	8.79757	9.52362	8.58965	10.156	7.22611	7.76198	4.10586	5.98359	7.40641
Os01g0211600		Group 2 (blue)	21.0949	22.4642	24.0853	39.4189	35.9711	43.1628	52.5779	68.7226	62.8416	33.6759	27.3615	23.1815	46.4222	47.5103	39.0152	25.0063	38.6588	24.5047	28.2912	17.1362	20.26	46.2724	42.1678	36.2942	16.8747	19.0704	7.38674
Os01g0211800	OsbZIP02	Group 3 (brown)	5.99152	5.66313	3.25633	2.36038	0.954424	0.946063	0.213983	0	0.616038	9.0771	7.27622	2.96371	4.40687	7.32639	3.77804	5.57896	7.47986	6.55767	2.14922	4.07223	3.36756	10.3452	7.81928	4.36614	1.68541	1.78753	1.21065
Os01g0212100	P0031E09.39-1	Group 4 (yellow)	22.0784	19.2218	21.5457	14.6448	15.3691	14.147	17.9726	18.4173	17.856	24.7808	21.5967	29.4674	21.8819	19.7023	19.2587	21.9732	22.7917	23.5476	18.7202	17.1183	23.4755	15.504	21.2247	17.207	19.4642	19.799	22.3517
Os01g0212400	OsEFCAX1	Group 4 (yellow)	67.7675	81.8011	66.3786	42.5553	32.0123	26.7596	45.833	38.939	30.9837	90.4293	98.7402	75.1625	55.2036	52.3022	56.468	66.7492	101.606	78.0229	64.2642	58.5279	67.9826	100.01	93.3516	87.0202	58.0129	63.6522	59.5681
Os01g0212700		Group 6 (red)	0.186604	0.819085	1.44329	3.42374	2.57354	3.86407	7.41453	11.0376	13.291	1.20341	0	0.602129	0.275601	0.48748	0.231778	1.98859	1.08033	2.81834	2.67032	3.57206	2.18717	1.21586	2.51795	4.35327	0.556289	1.30601	1.4705
Os01g0213400	OsRFPH2-8	Group 5 (green)	21.859	26.8164	32.9444	50.3595	46.0564	46.4331	37.7602	47.1995	33.7408	29.0792	40.985	40.8194	33.7251	46.5546	46.3493	9.84828	4.84074	11.8053	20.627	12.9436	19.0382	12.54	14.6305	15.7105	17.9359	5.69028	10.6381
Os01g0213800	OsPCF5	Group 10 (purple)	5.89976	4.64134	3.89149	2.44896	3.13801	3.3137	1.45821	2.02607	2.62836	3.60745	4.35182	1.44785	3.55136	4.09058	2.55904	3.35685	3.03338	4.41675	0.982367	1.78308	2.79049	2.54879	2.57668	3.61586	1.10171	1.90931	0.306904
Os01g0214200	OsGELP1	Group 1 (turquoise)	26.9683	31.8563	28.6508	15.1745	24.3303	17.6394	22.42	23.9284	27.571	25.5528	28.3063	21.4122	25.0577	26.4339	29.8413	24.7931	24.1414	27.3186	29.6527	27.4566	31.725	33.2554	24.9315	31.6789	31.1965	39.5362	41.9915
Os01g0214300		Group 2 (blue)	35.26	35.0763	25.3024	31.8992	37.3282	40.526	38.738	37.6334	30.4529	38.4206	42.4588	37.792	49.3388	36.619	38.0372	35.595	32.0168	26.5969	30.4411	27.2129	32.3672	24.2959	28.2296	29.4418	37.1893	30.1771	29.2353
Os01g0214400		Group 2 (blue)	8.46866	6.92274	6.98886	8.38837	10.7702	8.60037	9.6054	8.83837	9.49401	4.44522	6.62513	5.43176	7.91487	5.6499	6.08466	3.53512	2.71249	2.52037	3.82308	4.82807	5.3447	4.19448	4.17932	2.4384	4.80102	2.71405	4.88647
Os01g0214500		Group 2 (blue)	15.1865	6.73352	8.7396	149.151	120.995	159.999	155.906	219.36	218.755	22.9643	21.7351	24.5695	138.275	91.853	129.932	2.20396	9.37377	3.42173	16.7225	13.3396	6.77588	4.15873	5.01936	7.61893	15.7503	7.23983	11.5737
Os01g0214600	OsGELP2	Group 1 (turquoise)	1.58708	4.25411	2.78516	2.92141	2.61545	2.25197	1.82953	5.25398	5.82466	4.18161	2.69687	1.6958	3.46045	4.49242	0.490428	19.1606	18.2023	17.1689	15.4884	38.8755	26.6822	24.4952	30.9424	28.2434	24.2803	19.5783	18.6245
Os01g0214800	OsGELP3	Group 2 (blue)	154.711	163.874	184.512	298.535	236.851	315.386	158.838	237.33	195.496	190.916	183.592	191.379	223.99	260.297	216.473	195.161	200.489	185.966	211.398	228.439	254.283	174.863	162.103	153.258	165.329	116.848	116.038
Os01g0215000	OsGELP4	Group 14 (cyan)	7.30137	5.76757	5.4814	7.84473	6.12333	9.3087	8.05363	8.1609	7.3949	5.90336	5.3411	5.86694	5.56423	6.5596	5.58411	12.2867	10.4421	12.9499	13.9087	14.7071	11.197	7.1454	11.4372	10.4857	10.6663	9.07796	10.1806
Os01g0216000	OsGELP7	Group 10 (purple)	3.62617	5.77317	14.6919	2.77886	1.36902	1.0188	1.56548	4.15851	7.87185	6.7961	8.42735	0.871388	0	0.246786	0.264703	5.04252	28.7713	5.22105	0	0.577252	0	30.4621	31.4772	9.89725	0	0	0
Os01g0216500	OsGELP10	Group 10 (purple)	6.57587	6.62198	6.88963	1.79988	3.92876	2.98848	0	0.296152	0.451854	4.70539	2.88439	2.6687	0.798428	1.83984	0	4.33422	3.87327	1.0239	1.24533	1.99632	1.51662	5.11982	3.49137	2.54367	0	2.40645	0
Os01g0217000	OsTBL19	Group 1 (turquoise)	8.68025	7.54391	6.69126	3.69824	2.31306	2.39717	5.03033	5.16178	3.49818	8.9876	13.7446	9.20356	8.35577	12.358	10.4536	34.114	29.7967	26.4914	18.4947	26.2256	29.5196	24.981	27.2491	30.7829	25.1436	22.4321	20.3931
Os01g0217800	OsDJ-1B	Group 4 (yellow)	12.2093	12.6535	11.7277	8.65207	10.5732	11.1778	12.1562	17.9898	9.27153	26.1197	27.5232	17.4778	16.0139	16.0778	10.8007	14.4881	13.9394	15.2811	15.6606	14.1995	15.6768	14.8229	14.2191	17.3092	20.3312	20.0346	17.7143
Os01g0218032	ROS1A	Group 17 (grey60)	38.3848	38.2611	38.5289	33.5417	32.0721	39.1916	37.3908	25.5656	34.3865	41.9114	44.1398	40.8959	36.6889	28.5602	35.4022	29.113	44.7413	38.351	30.216	30.5885	33.5335	38.5387	40.1076	35.3918	28.3895	32.3415	30.2488
Os01g0218100	OsbHLH037	Group 4 (yellow)	108.603	116.899	110.144	34.6078	31.4114	28.2542	25.139	40.041	30.9841	96.4132	97.0398	119.373	62.5505	72.9204	74.126	166.613	158.919	153.463	144.282	120.612	119.861	135.362	129.164	140.82	140.133	140.448	156.964
Os01g0218200		Group 20 (royalblue)	4.59843	6.57955	4.80399	3.61655	3.87197	3.09194	4.86989	2.08103	6.27712	3.99966	5.26305	2.51313	4.1284	3.88648	2.36822	5.08624	8.8654	6.79171	4.9888	4.4021	4.07116	13.377	9.59303	6.72375	3.75138	3.37902	2.46725
Os01g0218700	OsABCD1	Group 2 (blue)	5.675	7.10166	4.2312	6.57088	9.1304	7.40252	9.57414	7.58398	10.3263	5.32586	5.4669	6.24309	6.66524	5.02854	5.88167	2.73772	2.7459	2.49198	2.21982	4.64323	3.5086	4.54506	5.67244	3.88987	5.75493	2.89315	5.26992
Os01g0218800	OsSET1	Group 5 (green)	12.0632	11.1156	11.1553	11.4717	9.48327	9.42782	10.4745	9.33058	10.3959	12.9063	12.8542	11.7308	11.2137	8.88662	10.6325	8.80707	13.1363	11.1677	6.56856	7.26543	8.58429	8.07584	8.47055	8.73444	5.97433	6.37199	6.66592
Os01g0218900		Group 4 (yellow)	12.1177	13.4729	9.79491	5.70319	6.15443	5.4101	8.26427	7.71631	7.82912	15.1663	12.9676	9.1305	12.2396	8.89086	9.96024	9.40572	10.991	12.2573	12.0256	12.5305	13.8196	10.8955	11.1993	13.3862	11.0988	12.5855	14.9263
Os01g0219000		Group 8 (pink)	21.0384	14.9716	15.5941	13.3958	15.3157	13.2033	13.3596	17.6247	15.7783	15.4286	12.4163	11.8127	11.9895	22.2605	15.6965	21.8942	18.8877	16.4412	24.2986	16.8803	19.2003	14.5796	15.0261	9.90295	17.954	9.66041	12.2174
Os01g0219100		Group 16 (lightcyan)	22.1625	14.8873	12.2215	9.14868	10.3016	12.7377	9.79202	9.36379	8.83277	11.1181	11.667	15.436	12.4549	17.1561	21.3593	13.8236	10.6272	10.0393	14.8401	18.0545	17.0875	14.101	13.1204	13.214	13.9412	20.31	14.8147
Os01g0219300		Group 16 (lightcyan)	143.469	125.549	105.98	82.351	75.9293	83.4935	86.2699	46.8315	57.2162	72.7367	74.352	127.419	102.979	102.925	131.375	91.4518	78.9255	114.92	128.444	91.1784	97.9949	58.766	66.5523	136.323	121.51	143.919	173.634
Os01g0220100	OsCel9A	Group 3 (brown)	4.0871	4.21299	6.03358	4.12952	2.82343	2.58967	1.65549	1.47642	0.947527	6.6241	5.83955	2.25558	6.4176	2.30726	3.80938	3.1964	5.05505	3.37079	2.28883	4.74415	6.09819	6.68049	8.07345	10.8958	2.92467	3.57622	2.08149
Os01g0220200		Group 12 (tan)	9.15287	5.67317	8.51613	6.87343	4.32922	4.14513	6.49626	8.62137	10.4673	7.62079	4.67732	5.14318	2.96935	1.70898	5.88956	4.14407	5.74107	3.67218	4.62207	4.7603	4.83275	2.74951	6.8426	4.87833	1.22497	3.69384	8.36366
Os01g0220300	RPS6	Group 8 (pink)	34.9412	51.2988	54.2139	32.2216	36.4796	36.4049	39.1789	39.5509	45.9256	25.6093	32.7883	23.994	40.1965	45.5519	40.1869	53.74	42.5487	58.6718	62.6572	50.0894	56.2588	38.7389	43.2828	37.1022	42.6654	34.9158	23.0568
Os01g0220400		Group 15 (midnightblue)	162.01	180.371	166.889	115.745	134.74	118.851	135.488	177.954	121.828	117.59	133.12	175.856	200.731	188.607	201.762	123.36	86.4262	112.69	170.992	165.085	132.974	124.049	122.171	159.671	247.921	278.481	357.491
Os01g0220500		Group 5 (green)	4.28438	10.3902	5.54403	36.9157	46.7978	39.5474	128.521	21.817	80.8008	9.91131	4.37875	7.04047	8.74526	8.20151	5.59642	3.80716	4.7853	3.31501	2.16349	3.54335	4.25468	2.09981	4.82393	2.6153	6.40978	3.97335	3.84445
Os01g0220700	OsSWEET3b	Group 1 (turquoise)	10.7423	16.2719	17.5688	1.69924	2.65362	1.05401	0	5.89722	1.00891	5.55492	7.08667	7.67143	1.74392	2.01908	4.24413	47.0206	57.4906	59.33	60.3436	39.7337	32.5382	57.2103	64.5636	44.6602	50.053	34.203	48.3605
Os01g0221100	OsJAR2	Group 3 (brown)	10.4536	9.37744	10.1562	3.18542	3.14815	3.40713	3.44814	4.3187	4.26144	18.1814	16.3746	20.9555	14.6313	13.0309	18.1061	11.6538	10.2983	12.1721	7.92835	12.4619	11.3594	10.8549	14.5403	21.9288	11.2758	11.0266	10.623
Os01g0221300		Group 4 (yellow)	3.29226	6.91485	4.59492	2.25461	2.24912	3.1898	2.67358	3.01543	2.32165	12.3566	7.09614	7.89994	4.8111	6.31072	8.24774	7.1956	6.09852	8.82233	6.4232	7.0411	6.84776	6.53148	6.74425	6.35693	8.27122	6.82819	8.10497
Os01g0221400		Group 1 (turquoise)	1.46976	0	0	3.94019	2.90963	5.32047	0.684351	3.4946	0	0.771552	0.3788	2.13354	0	0.916073	1.41808	22.8345	20.2391	32.6592	13.4995	20.6882	7.38028	33.1939	24.1091	27.6895	21.7572	13.5091	8.11585
Os01g0221500		Group 5 (green)	12.6405	10.9496	10.6038	7.90657	7.16301	10.3262	9.60819	10.2378	9.02326	8.66925	9.22599	11.5087	12.3385	9.7076	13.6627	6.16209	6.21887	8.80031	8.1052	9.24082	8.19215	5.04125	7.60853	7.88901	8.66401	9.3149	13.8719
Os01g0222500		Group 3 (brown)	25.4465	23.3829	30.3854	7.69593	13.9494	8.26493	11.0031	10.0527	10.0436	13.4772	15.5337	12.3968	10.8417	16.2366	13.1796	16.6324	24.6421	17.4476	18.524	17.7297	18.085	34.6694	29.4066	19.6961	17.9238	20.5746	13.5635
Os01g0222600		Group 7 (black)	248.252	251.991	288.419	70.0217	43.4245	48.152	68.3862	120.968	65.2312	228.186	284.674	312.2	217.016	225.451	255.935	55.7179	46.086	58.5886	40.0366	21.2317	34.7646	58.7004	77.2851	94.5709	61.7239	80.8745	93.6111
Os01g0222700		Group 2 (blue)	10.7661	9.76745	12.3985	12.77	13.392	11.7374	12.0954	8.80248	11.0549	11.7927	10.3449	12.5314	12.2713	10.0448	11.8282	5.7954	7.55835	9.68216	8.28819	8.74605	9.99755	11.5477	8.20473	8.93707	8.81969	9.9744	9.17219
Os01g0223000		Group 4 (yellow)	5.23522	5.1151	5.64195	5.4418	5.37918	3.92901	4.42169	6.7055	3.45866	6.66937	5.24512	9.16474	6.95715	5.89112	6.11705	8.42316	4.81311	5.59191	4.70936	5.84598	5.56169	5.02032	7.00571	7.37816	7.96019	5.97054	7.25053
Os01g0223200	OsGELP12	Group 1 (turquoise)	8.7383	9.03367	11.7011	8.08062	6.99155	7.9531	5.68796	12.6564	13.7905	11.819	12.943	11.6737	13.4374	15.395	14.4524	35.748	30.8729	33.947	32.386	31.6358	30.9783	31.7975	26.8972	31.8464	29.4118	31.1786	30.1164
Os01g0223500	OsGELP13	Group 11 (greenyellow)	15.7807	14.4514	14.9659	12.7865	14.516	15.2035	11.4498	17.341	9.10822	37.9073	40.627	25.5446	26.4385	24.5201	30.9819	17.9043	8.73169	12.3368	11.5165	18.7795	22.803	15.1822	16.1616	16.1449	23.2523	22.35	32.8056
Os01g0223600		Group 1 (turquoise)	28.6524	26.9438	24.155	25.1414	22.9292	21.1682	19.53	19.9594	22.0894	30.1354	30.8561	21.7582	26.299	28.0701	29.2964	48.4232	59.7727	48.2617	36.942	45.5962	54.4008	47.5076	51.0762	43.6796	39.9455	33.1336	28.1254
Os01g0223700		Group 7 (black)	6.11474	4.84247	4.40128	4.25954	4.93937	3.38166	3.92312	4.1704	4.84811	7.26308	6.34178	5.79629	4.44834	4.22101	5.00225	5.78543	5.35467	4.86311	2.75989	2.74044	3.62483	4.22692	5.56278	3.83877	3.5798	4.67594	5.25603
Os01g0223800		Group 12 (tan)	12.2487	10.4372	12.1439	16.2279	24.0574	18.3171	8.66625	8.73087	6.40329	2.01832	4.04797	2.26794	4.79742	2.47559	3.57961	1.00937	1.609	0.694201	0.804284	0.37574	0.762609	1.12968	2.15576	1.54676	1.15459	1.58252	0.594359
Os01g0223900		Group 5 (green)	12.5815	13.2692	11.849	20.9836	22.8495	23.2878	16.4708	17.2361	11.692	12.4811	11.7769	7.68072	14.7853	11.2305	10.6459	4.11957	4.38548	2.41559	1.58767	1.83666	2.38331	2.04862	1.54384	1.78011	1.07224	1.04754	1.30766
Os01g0224000		Group 5 (green)	7.09101	8.83259	8.11804	11.325	8.65312	11.616	8.98715	5.13159	8.00282	6.66399	6.49506	6.43512	7.10629	4.50518	7.538	1.25662	2.31139	1.38043	1.09885	0.484063	1.27694	3.85481	2.60795	2.97222	1.46756	2.12596	2.60469
Os01g0224100	OsERF#053	Group 10 (purple)	8.74738	8.46777	6.79119	7.27644	7.93554	6.83892	3.48363	3.84477	4.37887	6.86558	3.77077	3.15571	5.14686	5.02524	2.9522	5.68382	6.76177	7.14546	3.25424	3.96462	7.28299	6.39891	2.81643	4.55414	2.51774	3.79333	2.48158
Os01g0224200		Group 6 (red)	1.99931	1.7673	2.34663	2.93259	3.08115	3.14483	4.3366	4.08366	6.99744	1.70913	0	2.05417	1.89692	1.01786	0.913199	3.46617	1.41306	2.48675	0	0.899435	2.77275	1.46472	1.32298	3.03664	0	0.957671	0
Os01g0224300		Group 18 (lightgreen)	8.97216	7.34997	9.59028	11.4483	9.67488	7.84887	12.3845	12.8595	10.0476	6.70669	6.30604	7.07514	4.32322	5.23874	6.38799	10.9448	11.9033	13.1878	18.288	10.2513	11.2681	13.5747	19.0991	16.2105	11.438	26.5201	28.9192
Os01g0224400		Group 2 (blue)	7.36104	7.37583	5.31092	13.724	9.38982	14.2193	13.7548	13.4365	11.7428	5.53022	5.15877	7.10548	6.92507	7.97181	7.19651	2.5495	3.23102	1.74952	4.45921	4.80957	4.56474	5.32668	4.02566	4.28761	4.50397	3.60488	6.77561
Os01g0224500		Group 13 (salmon)	29.4721	26.2798	32.6569	35.301	33.4278	28.4311	31.7932	28.4498	30.2903	19.3771	23.4538	22.95	29.4332	37.2561	25.3424	28.9162	28.6029	28.9724	30.6735	27.4334	35.1659	16.6328	19.7702	17.9304	17.6232	16.4124	19.5256
Os01g0224700	YUCCA4	Group 5 (green)	4.91325	4.44205	3.03319	2.87022	3.62874	2.64756	5.10149	2.58349	3.19425	2.96098	3.29407	3.23398	2.37272	4.59309	4.79578	2.79308	2.47628	0.799015	3.20167	2.7542	3.67795	2.15211	2.08173	2.52981	2.28494	1.59296	2.43153
Os01g0225100		Group 2 (blue)	23.7784	24.957	27.5767	27.2859	26.0445	30.6298	28.4734	22.6896	24.2092	23.4015	19.3641	26.2351	26.2309	21.756	21.0965	19.2764	21.1216	22.0559	17.2738	16.4824	17.864	18.2233	17.4717	17.4703	18.8689	20.907	19.2884
Os01g0225200		Group 1 (turquoise)	8.17633	8.34722	8.54112	4.25922	5.01822	5.05582	6.86251	5.80328	5.87507	7.37795	9.33419	7.018	7.80851	5.45066	8.03333	6.74049	7.10691	7.19298	8.71313	7.1795	7.90949	6.7297	7.32015	5.88471	6.34963	6.32281	7.38134
Os01g0225300		Group 5 (green)	8.27365	6.32866	7.84846	5.90134	6.51879	5.7676	7.42686	7.00532	7.50021	7.81889	6.40083	7.78191	7.9959	3.51775	7.87096	6.72983	5.237	7.97909	6.54732	4.60906	5.11615	4.85407	5.00049	4.54429	6.74012	5.68421	7.58778
Os01g0225400		Group 11 (greenyellow)	12.0709	6.34513	13.5459	3.14531	5.02078	3.15975	5.14921	5.52181	6.04819	8.31306	7.99627	11.3825	3.0853	5.26368	3.05493	7.3116	3.98349	5.18235	3.58209	2.67612	7.20101	5.39976	6.03608	6.48999	8.00473	9.04803	10.9206
Os01g0226200		Group 10 (purple)	2.04831	4.34922	5.6942	2.02854	3.17249	2.38514	1.98214	2.13486	2.08319	3.40494	2.31078	1.48997	4.20873	4.44721	2.2499	1.66687	1.60819	2.0726	0.276111	2.38785	1.68925	4.55353	3.64977	0.712125	0.957873	0	0
Os01g0226300		Group 1 (turquoise)	97.6372	108.988	106.177	50.5305	55.9179	34.9517	39.6491	42.0717	44.2256	44.4298	42.0464	33.2217	36.9879	48.9744	38.5767	102.087	160.211	104.385	95.7229	89.4923	112.489	150.869	121.609	82.823	60.1407	59.3723	42.6525
Os01g0226500	P0492F05.33-1	Group 5 (green)	9.96659	11.4472	10.0399	8.82205	12.5882	7.96983	9.64437	8.1181	8.28636	9.87521	11.1864	12.0673	7.01872	8.08973	9.52289	7.72764	7.49396	9.14408	7.22183	6.98157	7.60261	8.04249	9.24118	9.70464	7.41128	7.17698	9.69641
Os01g0227100	NYC1	Group 11 (greenyellow)	19.0775	16.0368	15.2292	8.81205	9.62502	12.045	19.9359	8.85669	13.3879	27.9352	31.9279	31.0795	46.5044	30.9222	50.0618	13.5793	9.32559	11.8511	11.527	13.3257	11.4139	14.8029	14.5102	13.5794	15.2947	22.5061	13.7003
Os01g0227200		Group 7 (black)	100.284	90.7316	88.3282	31.1028	30.6575	23.3963	25.9846	28.8704	23.9464	114.349	124.354	119.644	107.714	80.5716	107.019	31.6273	27.525	38.1898	39.6325	39.5334	41.8426	42.3342	47.8873	63.6597	59.8901	67.4135	76.9717
Os01g0227300	OsRab7B1	Group 3 (brown)	58.9114	66.016	61.8135	53.8165	53.7177	56.0843	60.6258	50.1001	54.1976	57.3716	61.3071	61.5251	69.8319	63.9658	65.9894	64.6081	80.8112	70.4373	58.6849	66.466	63.7021	79.0654	68.4479	61.9964	58.5145	50.7095	51.9341
Os01g0228300		Group 2 (blue)	32.7389	34.0172	31.7656	62.1076	54.8724	64.0024	68.6791	50.3408	60.2673	25.8356	26.2589	26.0224	30.9317	30.2667	30.3996	22.7249	24.5417	22.1351	22.211	25.4431	31.6735	30.0363	20.9576	26.812	20.3157	23.4968	31.0565
Os01g0228600	OsHPR2-1	Group 3 (brown)	54.2898	55.0123	54.7812	49.4263	42.9143	41.8369	33.2888	35.5265	41.2644	57.9032	65.6799	56.8323	54.6917	64.9146	65.3951	53.7941	49.5933	55.3853	51.2735	47.3187	45.6931	64.9414	62.4954	65.5214	49.1391	39.4777	39.5888
Os01g0228800		Group 7 (black)	8.81365	10.9579	10.7379	5.71949	7.18399	4.24899	9.8301	3.32706	7.42772	14.0405	11.4496	9.38545	9.06333	8.21331	9.46176	7.10231	7.62112	7.80736	7.0497	6.2751	5.59112	8.11969	8.05056	7.89353	5.47349	5.45637	5.91387
Os01g0229000		Group 12 (tan)	7.63872	10.1876	9.17021	8.22545	9.99474	6.64731	7.18969	10.0988	6.87692	4.21311	9.26427	2.29674	5.90728	4.10693	6.37854	4.98412	4.72222	4.60904	1.03645	2.78413	2.91311	6.10149	5.5488	5.18317	2.64149	3.88268	1.33014
Os01g0229100	P0452F10.30-2	Group 1 (turquoise)	35.0184	34.4925	39.0523	24.955	27.7546	27.9472	26.5008	28.6563	28.7172	32.1058	37.3725	39.0892	35.539	36.5325	35.1527	28.4108	37.7296	36.9443	35.5275	34.1213	37.1431	30.5657	26.3787	24.7201	29.5759	29.0711	32.4082
Os01g0229200		Group 11 (greenyellow)	73.5388	79.9518	73.8226	85.1223	79.8314	88.7118	81.9966	65.3531	79.2948	104.978	103.149	97.4723	90.2345	81.8375	80.3761	78.0997	93.0721	88.0356	85.9866	86.6295	87.7307	91.3747	89.9502	83.2285	94.3877	90.4219	85.7065
Os01g0229300	CCP1	Group 2 (blue)	2.7197	2.19261	2.42979	5.77306	4.81198	5.32328	5.40006	4.95387	5.2523	2.93676	3.34938	4.6731	3.87533	2.63791	3.92679	2.35337	3.16714	3.36277	2.74308	2.89499	2.57205	2.46191	2.26789	2.39893	2.43783	2.85775	2.58848
Os01g0229400	RAC1	Group 12 (tan)	11.6011	13.3163	15.1343	11.3237	8.37665	11.3421	6.68964	7.49646	8.74204	10.0021	7.98061	6.17507	7.19454	10.8197	7.81406	8.10282	8.74537	8.19093	9.29657	7.91699	8.04884	9.42282	11.2517	9.17889	5.47799	7.24547	4.19674
Os01g0229500		Group 4 (yellow)	63.1424	65.1152	61.1718	54.9591	40.588	47.7929	44.1246	54.81	47.211	84.1968	86.5217	75.5272	48.9308	57.5715	53.6479	55.9628	43.5993	57.0807	45.5425	50.5624	38.5894	74.5572	87.6634	95.4735	66.734	74.891	70.7193
Os01g0229600		Group 11 (greenyellow)	35.5153	32.1909	39.4139	22.4682	30.5706	21.1957	33.6765	30.6513	35.121	28.7489	30.1733	38.1392	42.6973	38.0806	30.9122	24.4403	16.4281	26.3162	37.4372	27.4743	25.3999	29.1261	36.9993	41.2114	41.1299	25.6326	38.311
Os01g0229800		Group 4 (yellow)	0.314838	0	0	0.361955	0	1.42677	0	2.86599	4.28998	2.96649	3.55028	0.072422	0.613176	4.21153	0.285574	5.90707	3.2757	4.93055	6.16344	2.66762	4.82991	7.48879	0.899855	7.08144	1.55066	3.14367	5.95549
Os01g0229900	P0485D09.17-1	Group 5 (green)	5.04214	3.40199	3.8163	5.29003	5.66914	7.24221	5.51682	4.54916	5.48843	5.39804	8.20749	5.44889	4.5564	3.4918	4.19821	2.69909	5.26459	3.70553	3.95524	4.05133	2.4526	4.70034	5.23537	4.68032	3.76175	2.97284	2.36942
Os01g0230200	OsbHLH074	Group 2 (blue)	5.62727	7.23488	7.9391	8.31252	5.7117	6.43425	8.32738	6.00526	5.50679	6.85192	4.79787	4.94857	8.87737	8.05198	7.81285	4.41684	4.7822	4.58423	3.39499	5.38835	8.76947	4.99656	7.24994	3.72108	4.33692	3.48075	3.55361
Os01g0231000	OsIAA3	Group 3 (brown)	115.679	130.76	118.201	83.9535	69.6749	66.0312	71.8387	81.3608	81.5401	127.833	122.333	85.8759	91.7572	88.6532	98.4837	156.095	162.833	135.335	89.8886	136.878	164.928	136.713	151.216	137.979	95.4318	96.4595	94.4715
Os01g0231500	P0431F01.19-1	Group 2 (blue)	16.9148	18.1427	14.3939	21.6467	17.4308	21.8003	22.6576	22.5778	19.8312	16.2144	15.9063	16.7341	16.126	14.3613	19.1799	12.5389	13.9197	17.2361	16.3008	19.0014	17.9174	17.6755	16.7622	13.1733	16.4624	14.1113	16.6228
Os01g0231600		Group 10 (purple)	5.87654	10.5572	3.8948	11.7945	2.70786	4.37129	3.46767	5.57217	1.84197	3.724	4.24466	2.06174	3.94073	0.430746	0.719912	1.49056	3.52476	0.941505	3.81161	5.27546	5.65968	5.7684	7.35199	3.13372	0	2.18031	0
Os01g0231700		Group 8 (pink)	202.043	175.827	209.479	136.1	141.205	121.658	124.002	162.976	146.819	111.868	100.277	104.754	161.262	217.849	169.039	237.574	257.645	229.129	236.353	238.182	250.078	162.584	167.549	164.219	146.276	150.219	94.7627
Os01g0231800		Group 1 (turquoise)	256.158	224.211	239.812	125.725	113.872	123.015	126.359	149.315	142.352	133.309	137.501	144.73	111.82	106.358	128.262	156.482	145.062	163.18	206.227	182.231	176.765	140.133	154.343	144.001	196.559	209.369	243.704
Os01g0231900		Group 15 (midnightblue)	20.3294	23.7257	21.6176	21.0767	23.2178	20.4282	21.9422	25.0455	21.8778	29.4128	30.5923	32.9444	34.3069	26.4447	32.8462	20.1202	18.333	24.7359	30.1117	23.2197	21.6175	19.835	22.398	22.1008	28.8758	31.6868	31.3411
Os01g0232300	TRZ3	Group 4 (yellow)	7.05807	6.57277	8.79065	4.32455	6.24594	3.78586	6.05585	6.23805	6.01194	8.85687	8.121	8.61836	6.35528	6.51596	6.56825	7.51153	7.82467	8.09442	6.65029	6.11679	7.78538	5.49491	6.80177	5.50268	6.97764	7.83676	6.15861
Os01g0232400		Group 14 (cyan)	47.6217	56.614	50.3769	57.3529	63.1199	61.2836	60.7801	57.4991	54.6448	52.0445	53.8075	58.2486	53.7291	45.3942	50.3556	54.1367	65.4768	67.3777	55.1033	53.5979	52.0205	69.2537	67.4828	78.3643	59.107	60.5576	64.626
Os01g0232500	OsUBC42	Group 9 (magenta)	45.0151	40.0021	39.8161	41.2318	47.9872	50.9424	53.0288	42.4216	49.9709	43.8694	42.747	56.6388	57.3654	47.6815	56.1058	28.479	24.3387	34.7096	43.4159	34.6585	36.9648	42.4986	47.0125	43.8655	56.5749	57.7167	65.4154
Os01g0232700	HDH	Group 4 (yellow)	44.8117	41.225	44.9559	30.5345	39.1371	30.6134	32.0992	32.8302	30.7467	52.6244	49.0222	46.242	39.0811	39.9415	44.8049	34.9935	36.4197	32.0356	41.9364	46.0864	42.1908	38.0816	37.6705	46.8494	41.0887	40.6515	45.307
Os01g0232800		Group 1 (turquoise)	119.98	119.876	108.845	96.2896	94.4642	96.2013	99.9281	88.071	101.988	102.751	120.768	116.644	115.321	103.458	108.076	112.014	118.355	115.28	124.578	120.01	128.018	128.599	137.265	134.137	115.407	128.209	131.597
Os01g0233000	OsDREPP1	Group 3 (brown)	144.697	168.211	152.4	97.2266	92.9263	110.82	112.472	160.537	120.449	320.673	318.855	348.713	405.743	406.392	391.505	172.621	270.752	236.865	220.414	230.433	210.832	357.895	311.404	302.04	244.885	235.397	223.96
Os01g0233100		Group 10 (purple)	7.82665	5.10398	6.10741	3.10847	3.202	3.08278	2.3594	1.99791	1.83405	5.81283	4.7215	2.17661	3.39401	3.57924	2.23788	1.84339	2.47163	2.37913	1.57354	2.55994	3.43825	5.73728	4.51693	2.78796	1.18914	1.70213	0.946397
Os01g0233500	CycA1	Group 10 (purple)	8.95178	8.51792	10.3783	4.30923	3.62137	3.6361	3.00879	3.10103	2.73757	5.65156	5.70717	2.10187	4.37295	4.2478	3.43682	2.7565	5.25565	3.31754	1.5549	2.53332	2.70686	8.3008	7.81724	4.42289	1.76131	2.77259	0.327846
Os01g0233900	OsUBC37	Group 1 (turquoise)	4.41119	6.56374	3.82351	3.09505	6.16902	3.25875	4.21622	6.89392	5.73082	4.16342	6.03164	3.19838	2.4676	4.48818	6.19822	3.44201	4.97391	6.58425	12.0252	8.23566	9.01366	6.04614	6.61202	6.35884	8.60765	6.11688	9.24328
Os01g0234700		Group 1 (turquoise)	17.6327	22.1727	14.6802	12.1027	11.2667	7.83704	10.9336	9.42918	10.3103	11.0701	7.181	7.95898	7.96896	11.4779	8.47669	27.4754	25.3391	26.7493	15.1237	26.3246	21.3247	14.4448	16.6794	23.5122	17.7209	15.0184	12.6908
Os01g0234800	P0702F03.25	Group 3 (brown)	10.4839	12.9391	9.05369	5.03777	7.26381	11.4631	6.99611	9.01081	6.1223	10.5944	12.1537	10.234	9.04294	7.53172	8.19176	9.63752	9.77774	12.9088	10.0223	10.7092	11.5306	11.6372	10.2957	8.15147	10.4824	6.535	10.8827
Os01g0234900	OsRFPHC-14	Group 9 (magenta)	31.6754	31.4379	40.612	34.5825	32.7221	31.5859	42.5144	28.3457	39.5968	46.3742	49.6117	42.7752	36.48	33.5095	32.0361	25.6832	27.2729	22.8281	18.6314	27.2826	23.2186	35.8047	32.3918	31.5241	32.6833	25.1105	29.1393
Os01g0235200	P0708G02.4-1	Group 2 (blue)	7.56494	5.15097	6.38343	6.07689	5.8721	6.70302	6.24491	4.32522	6.41063	4.73262	4.17911	4.48203	8.86964	5.60346	5.06562	5.7779	5.97524	4.96597	4.86904	4.41517	4.63262	4.59582	2.89957	3.04484	1.67223	3.23143	2.24442
Os01g0235300		Group 11 (greenyellow)	74.4034	74.4239	70.5358	42.8039	49.5267	42.9177	49.4392	45.418	45.3848	106.851	112.042	112.361	69.5352	52.0834	64.4631	44.1875	39.9453	49.505	46.7146	53.4968	45.4936	81.0733	91.2577	93.9455	78.8026	89.8548	81.62
Os01g0235350		Group 5 (green)	2.84982	1.89598	2.40605	3.91513	2.44897	3.04727	1.97564	1.57117	1.36255	1.4601	2.54024	3.5636	3.21315	3.58085	2.2498	0.841375	1.50066	1.98468	2.24161	0.466938	0.853519	2.59658	1.52059	1.45928	2.0018	2.01424	2.16585
Os01g0235400		Group 3 (brown)	21.2727	18.4904	23.6192	14.134	15.03	14.2815	17.1386	17.6456	14.5605	19.6758	19.3805	19.7404	19.8346	18.3946	19.6841	22.3396	29.4591	26.1394	26.7898	21.3338	25.5919	21.4513	22.4862	21.7413	18.0768	18.4327	15.7075
Os01g0235700	OsbHLH008	Group 5 (green)	35.8007	35.7549	31.5698	35.8681	36.29	35.4414	33.209	32.2747	39.7202	37.2429	41.7082	35.4668	35.2113	30.4579	33.75	23.9136	28.967	28.7829	30.4065	29.0883	27.008	30.8901	33.3389	28.8841	30.0487	25.8531	28.4302
Os01g0235800		Group 2 (blue)	25.6418	23.0958	28.763	24.0258	21.5091	26.4495	28.3586	26.7536	25.5666	23.0054	21.0926	24.1698	28.9406	25.0479	30.798	25.115	24.0044	21.9207	28.0945	23.4774	24.8914	18.4115	19.959	18.7428	23.4362	22.6431	24.2559
Os01g0236000		Group 1 (turquoise)	7.45593	9.89532	10.124	7.38705	8.01573	6.02962	5.99224	4.94643	6.66981	7.43956	9.71921	7.19908	10.4247	11.467	6.83534	12.2451	12.1144	14.5011	10.6271	7.62617	12.6723	13.7238	13.0161	6.15686	7.79096	10.6629	7.94079
Os01g0236300	OsARF16	Group 1 (turquoise)	43.2993	41.9928	38.8668	32.6162	26.0224	31.4535	41.5094	25.9817	34.5384	48.9021	43.2416	44.2508	43.7583	32.1553	44.6019	65.5334	63.8789	63.3055	51.3883	50.3375	56.4116	57.5967	63.9339	56.6159	49.2343	50.6997	57.8124
Os01g0236400		Group 6 (red)	5.51675	4.38451	4.30565	6.93906	6.58898	7.06127	10.7917	3.66288	8.44491	6.68605	4.21905	3.54708	6.40069	5.37644	5.15696	3.66272	5.33733	9.08121	5.99607	8.86694	4.63485	4.85041	6.55317	3.86891	5.2751	4.0513	2.44547
Os01g0236700	NLP3	Group 4 (yellow)	34.2091	34.4772	35.0882	25.9676	27.4907	24.9307	20.698	23.2455	18.6751	51.8092	42.8044	45.9913	48.8044	40.0717	53.1852	63.7517	63.5752	66.1697	60.8543	54.2382	54.2032	66.0762	68.0932	60.5185	53.8075	51.7453	60.1618
Os01g0236800	OsBamy4	Group 7 (black)	12.75	10.5031	10.8529	7.33313	8.04632	9.35871	9.87809	7.08992	6.39374	12.7273	11.2536	15.513	15.8803	13.5379	15.588	8.87658	11.0434	10.9563	7.71269	6.57059	6.76473	9.25647	10.406	9.03031	11.5336	11.2199	8.91482
Os01g0237000		Group 7 (black)	47.3244	59.3962	71.6998	14.326	6.50321	6.81401	8.11083	10.4675	8.97442	80.7206	79.9523	95.7444	73.1974	62.4008	68.7772	31.218	28.5871	29.3609	17.7296	12.1815	20.0027	23.1303	25.2353	26.3712	21.1296	20.3586	15.5042
Os01g0237500		Group 7 (black)	133.439	124.909	120.386	41.6177	45.6262	34.2902	22.2462	64.5415	26.1191	115.056	102.271	236.37	41.0011	55.5227	43.3216	88.5799	69.1965	49.0972	19.4447	18.5653	38.7021	75.5352	64.5335	50.8206	39.3166	32.3902	31.5125
Os01g0237750		Group 3 (brown)	116.992	126.492	101.629	36.2121	26.3178	24.9091	10.0942	25.0928	5.75873	152.927	98.6066	246.466	27.9032	37.9511	27.3807	73.2345	65.5317	48.7629	26.7895	10.8923	24.5994	34.444	41.5419	34.325	23.661	23.3013	20.2888
Os01g0238200		Group 4 (yellow)	28.7694	38.525	35.3651	13.7654	18.9853	14.9984	18.3855	20.2028	22.2532	31.0275	38.8435	32.5883	21.921	16.5865	17.7831	35.0502	35.6466	35.4597	24.0178	23.4523	17.3269	33.8496	28.3811	34.1352	26.0117	34.6201	31.8453
Os01g0238500		Group 1 (turquoise)	73.1747	65.856	64.3782	41.9805	45.8611	29.2909	34.2167	52.0421	38.3123	70.7609	68.9272	56.6239	75.8219	83.0621	74.0479	143.809	131.485	151.533	140.811	152.425	158.382	123.537	132.165	142.158	164.065	122.77	132.86
Os01g0238600		Group 8 (pink)	126.197	106.087	109.347	71.0126	80.381	84.4325	98.759	92.8761	82.2807	77.1593	72.4631	69.3256	78.8558	100.084	84.9026	122.393	112.832	120.47	95.0488	111.102	119.891	97.5671	95.479	89.4544	95.902	108.876	89.464
Os01g0238800		Group 13 (salmon)	21.3108	20.5802	22.9383	15.3367	14.4388	19.4265	16.1021	16.9971	20.8488	16.7607	11.009	12.2184	19.2233	24.3365	14.1699	19.2784	16.892	19.4757	25.7677	19.8038	18.0345	15.5085	19.6907	11.4952	12.7545	9.95001	12.659
Os01g0238900	OsWD40-11	Group 5 (green)	47.8886	51.3506	44.9917	41.7175	45.1348	46.3171	46.6965	37.2319	52.1154	43.6907	49.2455	52.3318	41.2152	37.5369	42.5615	33.0694	37.4359	42.4474	43.6268	37.9988	40.2807	31.9338	34.8491	39.744	39.686	40.4974	38.9948
Os01g0239100	OsDjB1	Group 6 (red)	14.3474	15.1386	15.6321	20.6537	18.7071	19.4988	22.1495	21.2252	21.3681	14.738	17.5362	18.7364	15.4867	15.6089	13.7003	15.2358	13.7783	17.0448	15.178	15.5661	13.8939	17.226	17.9241	16.1975	18.5169	18.1589	16.7692
Os01g0239200	OsTPT1	Group 15 (midnightblue)	74.8965	66.1571	61.1615	42.1769	43.8834	39.4587	49.9847	57.8698	60.9681	89.6463	84.3816	62.2697	98.1428	88.3088	114.391	75.4444	77.0344	77.7113	129.493	136.862	139.081	99.3268	97.6246	122.743	185.641	200.647	206.978
Os01g0239300		Group 1 (turquoise)	0.434056	0.164926	0.487201	1.59939	1.22449	1.44172	0.568057	1.68289	2.46968	1.27293	1.59244	1.37847	0.16494	1.35737	0.896494	3.4144	1.17324	4.24172	1.96392	3.19907	1.8068	4.76197	3.91234	3.06677	3.47124	4.99033	4.19898
Os01g0239700		Group 7 (black)	52.8907	59.5143	56.157	29.3758	33.5639	30.3088	48.6827	27.7242	36.51	45.7902	41.2043	36.7485	52.4663	44.7004	50.3812	25.4911	31.3571	29.7829	29.298	39.0232	46.4915	39.5454	43.8233	39.8125	29.3519	27.5841	31.0917
Os01g0241000		Group 4 (yellow)	6.17339	7.85116	7.1768	8.7629	5.78996	6.42507	4.07247	3.38821	3.74826	14.4309	15.4516	12.1001	14.7083	17.0948	13.1108	15.0184	19.4274	11.6171	9.48395	5.40535	13.3416	11.3591	15.1486	14.1886	14.2462	12.8185	14.2873
Os01g0241100		Group 5 (green)	5.00153	7.16942	4.02558	3.64234	6.50234	5.2829	6.95953	4.16862	4.40814	4.00165	5.33119	4.97454	4.09201	4.49839	5.07707	4.84794	5.93759	6.20955	5.37406	4.63613	3.38407	2.33609	3.84473	4.0239	2.77086	3.91909	3.63933
Os01g0242200	OsIDD8	Group 10 (purple)	9.96812	7.30062	8.35743	5.88533	5.69092	5.40114	3.39922	4.48912	4.87611	9.26211	6.61369	6.09529	6.23763	5.50957	4.89587	7.64072	9.04505	5.47656	3.76735	3.56526	4.22439	5.00415	7.96251	6.9786	3.73744	5.04047	3.53164
Os01g0242300		Group 6 (red)	17.0398	22.2774	19.703	26.0851	21.8395	18.0842	27.755	26.765	29.6262	12.2813	13.1908	12.1258	15.5458	20.5144	16.3867	16.9291	18.1563	15.7456	14.0842	16.4722	23.4653	20.6831	14.4003	16.3275	15.5078	7.858	11.4232
Os01g0242500		Group 1 (turquoise)	16.6317	16.7781	19.025	8.0609	13.1902	7.17075	13.2759	10.7159	9.17436	10.7328	13.9355	11.0954	11.0036	11.8778	11.2353	15.0953	13.4477	13.5206	14.0937	15.803	15.2075	16.1186	17.2567	11.376	11.8645	12.0811	16.1078
Os01g0242600	OsNTMC2T6.1	Group 4 (yellow)	35.7057	36.8244	33.6763	26.3964	26.418	25.4908	35.0959	38.2373	41.728	52.4763	52.4878	53.8796	46.9077	42.6962	57.4749	43.7369	45.7211	48.5222	42.768	43.8279	43.7502	44.965	45.5521	61.5987	57.0601	67.0888	63.7001
Os01g0242900	B1066G12.20-1	Group 1 (turquoise)	62.3325	60.5043	63.5117	58.7075	56.2683	52.6321	61.1049	64.8781	62.7076	58.8797	60.4912	52.9882	70.5614	73.9895	60.8621	52.2535	41.0353	68.3153	47.2696	85.9143	76.8362	80.7193	65.7806	69.0864	73.0912	74.642	92.8273
Os01g0243000		Group 6 (red)	1.36961	2.45634	2.78703	15.0949	11.8496	13.0902	12.0687	18.0689	15.3422	3.40901	2.43368	4.24601	4.75982	3.54336	2.91475	1.08619	0.735284	1.95971	3.10466	4.19791	2.13197	3.11119	3.19038	2.18707	2.6161	5.13195	5.71072
Os01g0243100		Group 12 (tan)	14.012	13.1488	8.92085	17.2505	19.2034	16.4547	14.3337	18.4323	16.2925	10.843	9.79586	12.125	7.41355	6.60359	7.7335	4.70822	7.47549	6.86448	5.55068	5.92661	4.87282	9.64824	8.36169	6.80541	6.46431	4.63062	4.29501
Os01g0243200	Os_F0797	Group 2 (blue)	7.70281	6.957	7.8196	18.5257	17.802	18.8275	18.7921	18.0202	18.5749	7.14552	7.72321	6.81728	15.4486	9.60956	11.3822	5.89111	6.49967	6.92592	5.27718	4.74265	5.76614	5.36235	3.82579	3.13391	4.3435	3.64593	4.51317
Os01g0243400		Group 2 (blue)	31.6811	25.308	27.0289	34.8475	35.156	27.2065	31.8058	31.8777	36.5835	25.3902	21.9597	19.7488	29.0218	27.4366	24.7566	23.0157	22.7662	23.1642	15.531	22.5929	21.2381	29.2088	26.6799	29.2341	25.975	18.2809	21.0127
Os01g0243700		Group 10 (purple)	55.46	52.1631	62.132	14.5534	31.8001	20.6746	28.714	14.7023	23.1568	53.839	37.5757	29.2735	24.1128	42.0119	24.6955	43.9186	74.6742	43.0934	32.2841	30.051	33.7789	80.4359	71.0241	53.814	20.4483	26.5441	11.2585
Os01g0246100	OsHAC701	Group 9 (magenta)	15.923	16.4439	16.4551	16.7783	17.7064	19.4338	20.1432	18.9329	18.1124	21.7918	20.646	22.2924	19.2207	14.915	18.1813	14.5034	15.3559	15.4924	12.1405	14.1391	12.019	13.8817	13.1338	15.7382	14.3696	12.9855	14.4775
Os01g0246400	OSJNBa0049B20.7	Group 2 (blue)	5.95222	6.23855	5.25388	12.1962	10.5512	18.483	15.7578	13.0015	12.965	0.641976	0.299399	0	0.826167	0.618927	0	0.883155	1.10165	0.488238	1.78382	2.36165	1.0004	0	0	0	1.43345	0.889333	1.05228
Os01g0246500		Group 2 (blue)	8.49461	11.5878	9.14212	16.1856	15.2146	14.9795	14.9714	14.9031	19.2947	6.87831	4.82829	7.12936	13.2784	13.3893	7.65564	9.33852	6.5319	6.5365	5.01684	6.66061	3.11502	5.21723	5.21319	6.74956	4.41231	4.52539	6.65547
Os01g0246601		Group 2 (blue)	1.49338	1.43011	4.37914	8.37786	12.6488	8.6832	5.84109	6.60846	8.12128	0.777906	0.503763	0.776766	3.42118	0.912665	2.07324	0.710125	0	0.850218	2.00932	2.46277	0.693762	2.57244	2.06081	0	1.62316	0.211827	3.38893
Os01g0246700	OsWRKY1	Group 2 (blue)	78.5726	68.3295	78.9282	352.765	329.928	352.679	297.754	300.727	312.682	64.185	71.6489	78.4885	147.34	134.458	140.025	39.7515	37.4754	38.8913	80.6678	59.9422	73.0167	42.2696	36.9239	37.3241	60.4903	48.8489	44.4394
Os01g0247600		Group 7 (black)	14.3949	14.5648	11.1493	7.47032	6.97886	8.70293	10.5486	5.85065	2.59705	25.3477	27.6317	20.8351	14.6085	10.4639	20.4568	3.53372	0	0	1.31632	1.33271	0.228055	1.37056	0.532385	1.58002	0	0.586567	1.31065
Os01g0247700	SLAC	Group 4 (yellow)	137.213	116.776	115.987	18.764	13.8089	12.3646	5.75277	26.0931	9.81092	103.801	101.122	104.443	52.4633	70.2597	74.8849	110.298	70.2712	87.8314	92.3294	66.6151	83.9406	47.0242	49.9178	64.4845	89.8191	107.922	103.622
Os01g0247900		Group 10 (purple)	6.4188	7.21661	7.9104	5.21049	3.38013	5.92674	5.69413	3.18314	7.69437	7.11052	6.18006	3.35448	3.06332	4.71813	5.38033	4.27914	5.87011	9.70001	4.47797	4.5994	2.27047	10.3402	11.8487	9.94603	3.33467	2.54435	1.70336
Os01g0248000		Group 3 (brown)	5.82199	5.86154	6.96369	1.33321	0.644329	0.879764	0	0.211395	0	5.85331	1.97922	1.34806	4.93726	3.29096	3.2501	5.40915	3.87039	8.92355	11.7192	6.40231	9.37938	11.135	4.45974	7.50175	9.55608	5.0764	0.984574
Os01g0248300	OSJNBa0049B20.17	Group 5 (green)	134.192	133.58	123.359	273.454	213.416	203.587	157.052	211.583	141.872	167.488	158.464	99.2299	317.932	261.977	181.04	10.6089	7.75836	5.49615	2.0882	1.75628	3.5595	2.95023	1.86151	3.96062	1.95753	1.21674	0
Os01g0248400	OSJNBa0049B20.19	Group 6 (red)	36.2076	36.2995	37.4822	60.0193	55.6653	50.3989	61.3089	60.3796	54.6835	40.8611	34.3506	38.3045	35.8818	37.9363	33.5347	33.1884	42.6723	46.8623	33.6328	38.2619	43.7035	43.7082	44.0825	44.3374	49.5506	52.7822	53.7535
Os01g0248500	OSJNBa0049B20.20	Group 2 (blue)	82.7603	59.6473	75.5118	158.943	159.955	186.716	116.064	165.274	129.469	20.1628	19.3982	25.0395	74.4075	69.7038	47.3398	31.7985	17.446	14.8367	21.7724	19.8499	37.5065	6.21303	3.42787	5.56024	15.6161	11.6722	13.1089
Os01g0248600	PSF2	Group 5 (green)	23.191	20.6826	20.8204	16.951	16.2436	14.4671	18.1227	14.5126	21.2813	19.9601	22.9031	20.2397	27.6642	17.7916	19.8569	15.9198	12.8159	14.7511	14.2524	14.0182	17.3438	13.1356	14.0106	11.6997	16.3799	16.3251	16.9744
Os01g0248900	EXPA8	Group 10 (purple)	10.0288	9.11134	14.1523	18.0774	13.8489	14.2355	10.419	3.49015	5.34755	21.383	18.7981	13.2057	7.27576	6.38481	6.62444	15.562	11.8803	6.76491	7.95188	6.10738	10.9595	13.6088	9.1597	13.8118	5.75153	6.55077	2.4254
Os01g0249100	OsEXPA9	Group 1 (turquoise)	0	0.390272	0.822151	0	0	0	0	0	0	2.51931	2.48573	0.437678	0	0	0	36.2918	23.6574	44.3367	8.953	16.3843	9.56498	40.0417	28.6631	40.4102	7.19569	4.72774	2.24544
Os01g0249200	OsGLP1-1	Group 1 (turquoise)	89.228	77.207	85.1129	47.8352	46.2453	50.1182	47.2217	92.9896	91.1268	86.2312	98.4131	60.3555	77.7739	92.592	90.5206	355.234	287.682	281.05	220.516	344.377	273.891	232.067	234.509	273.972	202.596	176.433	154.107
Os01g0249300	P0434D08.2-1	Group 1 (turquoise)	125.894	125.921	116.13	92.4977	97.4846	99.5016	79.5345	94.1017	97.7862	63.9226	65.5471	83.2746	102.518	124.775	128.877	155.149	137.129	142.866	161.138	159.602	161.143	125.352	135.562	90.0694	143.27	126.139	123.382
Os01g0249700		Group 3 (brown)	9.29319	5.37589	6.3781	1.14504	1.17912	0.537633	0.575768	0	0	11.3436	7.34005	9.13596	5.33719	12.0266	3.81718	6.33928	5.02024	4.39102	0	0.759436	3.63646	6.3768	5.31574	4.814	2.93548	1.54033	1.14473
Os01g0249800		Group 3 (brown)	60.3332	55.6385	56.4699	27.047	17.0385	23.7196	13.028	17.2879	10.3226	55.3838	53.8852	41.2109	36.6693	55.0125	54.0954	32.5223	23.4617	21.3193	51.8195	39.1208	40.6832	52.7449	36.7301	42.3535	13.4034	7.88369	4.58866
Os01g0250600		Group 8 (pink)	32.6096	29.0994	40.8163	28.1492	32.1368	27.0011	30.6853	31.3353	32.2177	24.8338	22.0915	27.717	31.5057	37.8246	27.6634	39.0626	42.8038	40.0031	45.2974	37.878	47.2436	24.7767	28.7032	22.543	31.125	26.3767	24.7576
Os01g0250900		Group 5 (green)	25.2253	24.1808	17.6478	20.3649	17.9456	22.1014	26.0341	16.5061	22.9312	26.508	26.7276	23.5466	25.2641	20.8729	22.528	16.0038	14.9149	16.5616	16.3272	15.437	15.8889	17.5705	21.9305	18.4599	19.7978	19.1811	20.9619
Os01g0251000		Group 11 (greenyellow)	17.7227	18.0575	20.6076	12.0357	19.521	17.4698	16.6093	12.7562	14.627	18.4097	20.3149	20.901	17.5933	12.3082	17.2591	15.0229	13.0158	16.952	16.7222	16.2846	15.2782	17.5908	21.087	18.0791	19.6865	17.0795	18.4345
Os01g0251100		Group 1 (turquoise)	31.5872	30.5685	33.4063	17.5877	19.1591	13.1772	21.7525	18.8118	20.9312	22.6732	17.0735	23.3648	16.3707	27.0559	29.1445	36.8444	36.1028	41.0835	29.6598	36.9838	40.3048	22.6931	26.3923	24.1102	27.4173	23.7764	22.6886
Os01g0251200	P0434D08.22-1	Group 4 (yellow)	13.2823	11.8893	11.2639	9.87418	10.1711	14.1354	15.4239	12.3586	15.132	17.4554	14.3607	17.4597	14.8184	14.7406	13.6918	17.0044	15.0805	21.2133	20.194	16.8417	13.5782	15.5697	16.3178	16.6469	15.3564	13.7816	13.3584
Os01g0252100	OsSKgamma	Group 6 (red)	96.3458	97.1528	108.742	126.966	126.063	128.348	136.306	134.789	141.725	99.6526	88.625	87.2684	110.295	102.212	112.184	126.495	133.149	120.67	97.2188	110.643	118.705	89.3784	87.7708	83.4481	85.4824	96.568	79.4717
Os01g0252200	OsC3H3	Group 2 (blue)	7.71335	11.4738	10.3204	8.37201	8.50862	8.68384	11.0709	10.2647	11.5534	6.9142	7.22025	7.6296	8.56713	9.61029	8.99921	4.89086	4.56248	7.40064	10.0636	10.4164	7.45382	9.91444	9.01863	7.26026	7.01734	6.05298	8.14415
Os01g0252300		Group 15 (midnightblue)	4.86026	2.12116	4.5238	1.54658	2.65185	0.558251	2.44869	4.7086	1.61635	2.81908	2.37586	2.10887	2.33803	4.77968	6.33688	2.38916	0.342825	2.33624	7.76132	14.6177	11.468	0.873471	0	2.39416	4.00457	7.50544	4.93493
Os01g0252900	OsZFP	Group 17 (grey60)	12.6548	13.3397	10.6006	9.19623	10.8806	10.877	10.0896	6.51365	9.92393	15.7009	15.8988	16.4643	11.4118	11.1028	13.16	10.8798	14.4352	11.7906	9.39996	11.7488	10.681	12.3645	12.8982	9.28567	10.0463	8.12799	7.82373
Os01g0253100		Group 5 (green)	37.5661	38.2764	43.8215	40.0226	40.8908	39.7551	40.6706	37.0242	40.5626	46.01	39.964	41.3224	42.6634	38.8395	45.835	38.3819	46.6118	38.7839	34.0903	39.6677	37.7705	37.1705	40.71	40.9328	34.2385	35.0607	32.0358
Os01g0253300	rImpa1a	Group 4 (yellow)	179.767	188.039	186.737	122.65	157.204	129.778	166.117	157.375	163.052	232.093	239.492	242.865	159.01	151.976	168.296	174.497	192.354	184.164	172.658	164.193	168.796	157.119	164.401	176.84	189.101	203.862	197.735
Os01g0253400		Group 3 (brown)	4.06769	4.89294	3.34271	4.01951	1.64669	3.64377	4.20843	3.11559	2.0019	5.46857	2.23343	2.00729	1.84875	4.33028	3.58706	5.61869	4.22387	5.28657	3.51811	6.41057	3.81566	6.23859	4.17809	5.2633	4.39846	2.85753	1.88784
Os01g0253500		Group 7 (black)	3.1838	5.09988	3.85781	1.56336	3.42877	1.50784	1.8776	2.64229	1.34188	6.46668	5.4642	2.59272	5.40848	3.68791	3.82982	2.78688	2.36157	2.50169	2.75094	3.82879	4.12055	3.63588	1.71678	2.48571	1.35397	2.85363	1.30021
Os01g0253600	OsRPA14	Group 8 (pink)	61.3834	59.3202	60.5598	46.2616	39.6131	36.0482	35.1148	41.5445	34.758	46.6208	41.6139	50.4667	41.1693	51.0926	44.8072	52.0079	57.2406	45.1353	42.6449	52.2095	46.4751	38.0209	37.6908	39.5574	33.2968	32.933	35.3858
Os01g0253800		Group 1 (turquoise)	0	0	0.728502	0.464332	0.508068	0	0	0	0.21374	0.756902	1.14462	0	0.485848	0.309984	0	0	0	2.16677	7.77318	17.606	7.80265	8.92172	3.83563	8.17863	3.94355	1.32345	1.55587
Os01g0253900	P0705D01.7-1	Group 2 (blue)	9.53804	8.96367	9.02069	26.4253	27.5707	39.0181	23.4535	15.363	21.824	8.90945	10.0237	14.6978	19.7573	13.4987	19.5987	4.62127	4.18822	3.65149	5.63675	9.6655	5.84795	4.17087	5.115	3.27534	4.75869	3.83939	3.71627
Os01g0254000	OsARL1d	Group 14 (cyan)	130.751	131.699	131.257	149.861	150.774	148.243	147.463	183.416	177.486	141.37	123.172	144.905	135.22	130.662	125.92	269.705	237.059	288.046	222.388	223.847	208.792	260.202	242.637	263.114	236.709	239.584	253.622
Os01g0254100	OsWD40-12	Group 7 (black)	116.619	113.853	110.893	103.899	88.9144	107.403	70.0141	62.4582	70.3297	119.302	117.888	152.038	103.428	78.2406	101.159	75.618	85.0559	90.0835	76.3285	78.7733	70.901	62.5316	67.819	68.2824	75.1842	73.8685	78.3619
Os01g0254200		Group 13 (salmon)	136.287	138.96	139.404	128.624	160.282	141.184	125.838	137.735	132.963	70.3117	69.713	84.3984	119.656	130.329	122.822	144.579	147.03	122.433	136.295	145.512	158.019	128.811	125.199	108.597	121.626	109.723	95.5968
Os01g0254800		Group 4 (yellow)	3.78621	4.71947	5.4945	5.10252	4.4159	4.89874	6.02227	5.55773	5.4641	5.62827	6.84208	7.46741	6.29671	5.53004	6.86923	6.65011	6.59998	5.71435	3.92778	6.4231	6.96055	6.51995	5.85277	5.76325	6.99819	4.77003	6.35932
Os01g0254850		Group 5 (green)	11.6703	8.43622	16.5626	2.75797	5.29314	3.36855	6.75422	6.94143	11.8825	7.83637	5.06948	6.66839	17.6215	12.9487	11.2389	0	0.267557	0.514815	6.81647	6.1547	7.53644	3.75828	3.20263	1.14813	3.11863	2.44445	1.45969
Os01g0254900		Group 2 (blue)	114.516	110.919	116.148	135.356	122.261	128.549	113.623	129.38	122.134	102.778	105.735	117.839	138.256	129.822	127.954	97.0658	92.4744	102.771	94.7982	120.455	102.388	101.407	106.189	109.125	111.76	120.689	108.805
Os01g0255000		Group 7 (black)	42.2597	37.942	34.8678	25.2942	31.8892	23.3992	32.8509	25.5126	35.6496	45.2792	43.0313	37.3965	39.0513	34.4736	28.7436	26.1997	21.6642	16.5388	18.4421	19.1811	17.3576	15.4318	21.2692	18.5366	18.5086	16.46	16.4655
Os01g0256400		Group 1 (turquoise)	65.028	71.7632	66.5042	35.6761	42.0037	44.5205	52.5913	48.6371	54.4638	47.5181	53.2897	53.7335	57.1294	67.8095	50.871	69.9078	72.812	75.0194	76.5998	61.5496	62.3812	70.8817	69.9637	77.6929	68.7355	66.2775	59.8368
Os01g0256500		Group 11 (greenyellow)	7557.17	7373.12	6420.33	5936.23	6286.35	5213.04	8284.97	7969.86	7346.21	16308.4	17330.1	16730.1	8176.11	7039.65	6464.04	3146.85	2532.72	3105.3	3115.03	2842.72	2291.98	8954.03	9646.17	12446.9	11616.1	14124.8	15451.3
Os01g0256600		Group 1 (turquoise)	46.9783	60.4571	47.3828	35.5488	48.0777	44.5609	51.6123	39.4199	43.7481	34.4149	45.8486	46.4358	39.1758	53.5713	43.1834	43.4697	52.8935	44.4675	48.0889	51.0045	53.3695	57.6507	57.6868	67.6986	50.7437	49.3466	61.5956
Os01g0256800	OsC3H4	Group 6 (red)	4.8059	4.04182	3.24353	3.34395	4.1848	4.41024	6.76336	5.30275	7.47277	5.49054	4.71983	5.36123	5.30084	5.24339	7.42593	5.74797	4.38472	6.36364	3.24427	4.28094	5.19648	5.38053	4.81798	4.66864	4.05305	3.27366	2.98133
Os01g0256900		Group 6 (red)	72.087	66.124	72.4576	76.4566	75.3783	78.7341	69.5722	80.1655	79.5633	42.077	47.4285	42.1735	67.1116	82.056	63.0784	61.3912	64.2193	58.3061	65.9179	75.1269	70.5847	63.3281	64.9924	60.321	58.1467	45.6361	54.3401
Os01g0257100	OsRALF-5	Group 1 (turquoise)	53.9242	50.8265	55.0124	38.876	38.4595	42.4347	37.9028	60.2338	60.8984	45.9938	54.9168	27.6342	55.5444	55.2101	57.0641	99.5637	109.97	80.7907	101.769	154.415	117.918	129.147	128.408	125.6	75.7186	73.9891	53.3137
Os01g0257300	OsRAA1	Group 6 (red)	323.552	247.537	242.153	357.775	410.797	389.709	449.668	395.996	408.694	172.32	187.159	242.773	257.263	213.144	275.431	221.882	184.812	195.761	287.024	259.659	208.819	169.518	202.025	227.39	286.995	289.078	340.942
Os01g0257400	OsC3H5	Group 19 (lightyellow)	19.957	22.6283	21.0929	19.6331	20.2378	20.8887	29.5408	23.6876	26.7995	25.3534	21.1906	21.4767	18.9702	20.3775	22.9374	22.7859	23.5042	25.8274	22.9045	22.8666	22.9982	22.0266	20.2864	23.9888	25.7061	23.4669	27.3272
Os01g0258000		Group 1 (turquoise)	3.07468	3.30921	1.95867	1.38811	0.891025	1.71738	1.45264	1.04362	1.30242	2.21625	2.56052	2.90706	3.19654	3.35185	5.48782	7.47458	5.74255	9.00005	7.39889	7.37891	8.08302	4.39942	4.58479	5.22209	4.44397	5.43367	4.32215
Os01g0258600	DPL1	Group 3 (brown)	11.6641	15.5584	13.7569	5.51677	11.2512	6.63075	8.20899	6.87912	13.87	15.1832	11.6327	9.69058	6.13166	11.0599	5.47115	5.63515	10.1559	10.2568	7.73472	12.8887	16.7838	13.1438	11.769	12.157	7.96027	16.6683	8.85965
Os01g0258700	OsC3H6	Group 1 (turquoise)	31.556	30.5197	32.1606	31.9904	29.4991	37.5883	32.5347	30.7584	37.2801	22.7205	23.2974	25.2965	33.3994	25.4821	28.2399	33.4599	39.9955	44.4382	41.2022	48.6204	44.3553	47.2391	48.1578	42.2642	44.4022	49.2398	58.2885
Os01g0259200	OsRLCK28	Group 5 (green)	74.3645	71.5683	69.5622	74.0654	71.2744	85.2067	86.0219	75.5581	65.013	50.9696	52.0736	77.0663	74.5969	69.1249	92.8977	39.5066	38.6369	51.4824	51.7294	49.6127	42.5073	40.6223	47.4295	50.8473	47.5183	63.7336	78.2317
Os01g0259300		Group 1 (turquoise)	15.3679	23.019	26.6424	11.8188	8.03157	8.85482	7.51753	13.4206	15.3359	13.9878	19.2557	22.2813	21.9519	28.874	24.8679	45.1703	52.7974	58.2801	47.8509	37.7154	49.3243	43.0614	53.253	40.2149	39.7512	35.143	30.1734
Os01g0259400		Group 10 (purple)	5.4563	5.91543	5.71068	2.99327	3.00713	3.91806	3.02266	3.17698	3.62673	2.96315	4.18276	2.08092	2.58499	2.75997	2.11146	2.75534	5.07815	3.38449	3.98322	2.65464	1.8346	5.33314	4.6444	3.26866	1.34559	1.77719	0.629297
Os01g0259600		Group 2 (blue)	20.1158	21.7905	22.6376	33.4024	30.9825	31.3702	29.4285	27.7165	29.8374	23.5291	18.6839	22.3351	24.3121	24.0761	25.2901	16.8622	19.5143	17.9449	16.0376	16.2044	18.6348	17.4917	16.4086	18.1219	18.3919	18.9985	17.6071
Os01g0259933		Group 12 (tan)	6.03877	3.23452	6.59015	4.15066	3.08539	5.27926	3.12439	3.44785	6.60866	3.64232	2.55065	3.69806	2.90157	3.92907	2.95414	4.19489	4.14973	4.28358	3.47973	2.51007	7.75073	4.31229	3.56978	0	1.71252	2.99268	0
Os01g0260100		Group 3 (brown)	4.25008	4.20643	3.30484	4.28915	3.28489	2.47178	2.32089	3.47992	2.28955	13.6883	12.8745	15.2727	4.73224	5.14543	4.45778	16.4369	19.3682	18.727	5.94289	8.64341	13.1541	10.147	15.3929	9.88468	6.73568	7.01282	6.29238
Os01g0260700		Group 1 (turquoise)	108.139	111.316	112.406	65.071	61.2259	52.9288	73.753	83.4393	73.6467	101.651	101.523	97.1927	100.131	115.967	116.715	124.304	121.132	112.493	117.728	116.005	108.454	93.6154	102.492	96.9771	111.712	107.107	98.4673
Os01g0260800		Group 1 (turquoise)	189.134	188.559	173.498	118.083	99.6713	113.761	147.412	152.604	140.831	135.991	125.02	107.897	159.905	142.654	177.06	155.521	131.747	128.408	167.087	174.724	179.317	159.954	164.304	142.819	167.264	140.772	170.082
Os01g0261100	OsRFP	Group 6 (red)	57.0107	52.9581	49.2062	58.6134	51.0234	54.7244	61.6681	51.7752	60.6552	46.5244	48.1939	51.4623	51.1853	39.0365	52.2521	58.8004	62.4809	49.5009	51.1065	61.4253	55.9218	46.3823	42.2073	46.3734	53.8105	49.7732	52.5447
Os01g0261200	OsNAC8	Group 5 (green)	92.0395	98.4835	108.418	116.518	109.459	106.419	147.477	136.408	136.848	115.235	112.877	159.189	149.179	114.641	143.319	34.3118	39.7782	43.9308	70.6134	58.0853	70.5901	43.4328	40.7978	42.3219	66.3194	61.5054	59.7314
Os01g0261500	P0469E09.8-1	Group 5 (green)	11.5466	11.1984	9.79849	11.0646	12.2621	12.7672	9.15059	8.7355	11.1952	11.9942	11.46	11.2871	14.9284	9.92577	9.55897	9.48055	11.8123	9.75484	9.18131	7.18783	11.8548	6.61604	8.38111	3.90372	13.3843	9.389	12.7417
Os01g0262500		Group 1 (turquoise)	2.70797	1.13582	1.33404	2.28656	1.46134	4.5271	1.51551	1.94639	1.18415	2.91301	2.54272	0.787625	1.48983	1.42147	2.36529	6.97404	17.2738	6.47744	5.48682	16.254	8.44751	32.7521	20.6692	20.7323	2.63315	5.17745	2.63712
Os01g0262600	OsGT1	Group 3 (brown)	32.2725	32.9554	26.0984	22.3614	23.1846	23.0914	24.7991	25.9834	22.8315	36.1439	33.2471	34.7917	34.0803	30.0381	36.3222	32.3709	32.6764	32.117	32.9301	29.7755	35.7997	24.9448	25.1495	25.635	22.1467	23.2061	24.5186
Os01g0262700	P0469E09.26-1	Group 7 (black)	12.143	11.3121	12.519	5.85694	5.71282	6.05398	7.23739	10.4907	7.09418	12.1625	13.8871	13.1634	14.9608	8.19018	11.0892	7.80566	8.89527	6.02661	7.39163	10.3643	10.788	6.82556	8.70915	8.7946	9.36556	9.45731	9.33965
Os01g0263000	prx5	Group 7 (black)	48.3274	49.1709	36.4867	14.5097	14.9545	11.3742	10.3951	13.3924	15.233	59.4295	53.7198	33.8294	57.6559	67.0338	64.7606	17.9948	27.2602	37.0181	19.1037	15.2306	23.292	55.6035	45.2753	55.1007	13.7377	11.0624	15.4935
Os01g0263300	atp6	Group 3 (brown)	249.607	299.304	248.356	226.366	186.656	210.318	212.98	244.002	204.859	470.71	407.714	382.94	583.686	618.694	676.239	415.268	528.344	462.534	554.061	480.963	564.214	545.121	518.892	372.057	260.969	200.49	162.984
Os01g0263500	OsMed3_1	Unclassified (grey)	11.1475	13.9123	10.783	11.5323	8.91761	9.60499	9.04827	8.41213	13.0135	12.1058	11.1076	10.0096	10.9746	15.1758	12.865	11.4989	16.2964	8.96757	13.3108	10.6514	12.2765	11.7795	11.0454	12.5473	9.09013	9.98035	11.7604
Os01g0263600	Du1L	Group 2 (blue)	4.22572	4.15247	3.27953	4.26077	5.22425	5.6108	5.69094	3.80222	6.17138	4.01791	4.39762	4.00304	5.14437	5.19762	4.25497	4.30392	3.75274	3.1522	2.11511	3.79299	1.56022	3.76933	3.87168	3.92822	2.05797	3.26512	2.46644
Os01g0264400		Group 20 (royalblue)	240.903	222.717	283.97	78.2444	86.4776	90.0116	71.1807	97.3968	81.8633	102.145	95.9199	88.5173	61.0873	81.151	56.9477	146.094	150.029	123.751	111.152	113.781	105.299	139.454	139.368	125.752	98.5619	92.19	76.1989
Os01g0264500		Group 1 (turquoise)	54.101	41.0408	35.7866	40.7312	36.2683	26.2921	37.5056	44.6103	40.4777	32.2682	28.4771	37.2973	33.5261	43.7682	36.9302	49.382	38.7256	35.0044	54.9518	51.4567	59.1322	56.6246	62.8069	55.2446	81.1987	90.8682	112.795
Os01g0264700		Group 1 (turquoise)	67.4457	63.6859	64.906	45.857	51.1736	50.7957	57.7854	53.8791	44.9506	54.4655	49.1221	53.1733	54.5677	58.5429	60.0579	110.464	98.1817	101.49	106.666	101.829	117.809	95.9803	85.0952	90.0744	96.47	90.2999	93.1374
Os01g0264900		Group 6 (red)	17.9759	24.9906	15.484	21.5894	21.7384	23.8802	27.4778	24.2946	24.6582	14.9437	12.9366	14.1872	22.1454	25.4208	22.6573	27.31	23.0103	13.6642	24.7984	31.1491	19.6042	19.1579	20.1513	20.8205	20.7086	20.5828	20.0406
Os01g0265000	OsGGR2	Group 1 (turquoise)	7.69832	5.02615	3.8609	3.56344	3.32744	2.79064	1.25745	2.90518	4.82302	4.21087	6.80028	4.48067	3.71604	4.00303	3.52082	10.0805	8.78945	4.73912	5.09995	6.51217	6.77275	8.8668	7.84232	8.18246	7.92113	8.1051	7.99382
Os01g0265100	OsARFA1e	Group 3 (brown)	72.1727	67.8362	64.9159	41.0467	30.004	28.8524	35.5792	36.7726	35.7968	54.0241	48.1331	34.8994	38.1015	52.9125	36.2563	104.697	133.501	104.332	83.2394	116.436	110.896	119.626	116.342	76.0477	53.3587	58.6469	30.9224
Os01g0265200	OsPAPST1	Group 4 (yellow)	26.9481	20.1963	20.844	14.2134	13.4318	14.2572	15.5928	14.7241	15.3493	28.124	24.6498	27.4411	26.2281	23.9977	26.5598	28.455	23.6539	30.2588	35.3988	32.2076	27.4983	23.3662	20.7586	22.4753	38.1628	31.285	28.4448
Os01g0265400		Group 4 (yellow)	2.3707	3.05878	2.44832	2.06381	1.84972	1.78388	2.25364	2.1364	2.25797	4.86055	3.49547	4.71039	3.02215	2.7346	2.22651	2.93122	2.8779	2.98689	2.57357	2.2278	2.7577	3.23878	2.78777	4.14233	2.08116	3.36255	2.15689
Os01g0265700		Unclassified (grey)	11.2198	13.5604	11.6137	13.3881	13.145	13.5817	10.8294	11.2575	12.3943	7.33846	11.1522	13.8705	14.7162	13.8463	14.9663	20.1849	11.6627	14.9028	12.0532	16.5676	13.9165	11.8916	12.6604	11.1792	16.7025	13.4058	17.579
Os01g0265800	RBP-P	Group 5 (green)	92.0114	94.0923	96.0282	77.4007	85.7695	78.3759	80.1473	75.8593	83.0741	74.1803	66.9158	73.8235	75.428	98.4896	78.9963	72.7371	73.8637	86.8291	69.0953	74.7279	74.346	79.7293	72.1566	79.351	68.233	79.7395	70.5622
Os01g0265900		Group 13 (salmon)	17.2463	13.0062	13.112	7.5062	11.8795	7.42151	12.3266	5.88083	12.1372	8.00872	10.9517	6.25021	9.99305	9.81296	9.64809	11.5264	8.05213	9.37251	8.22502	9.97862	12.6104	7.98441	8.39374	10.0076	12.4039	8.1909	7.24225
Os01g0266000		Group 4 (yellow)	28.4283	28.0144	26.9318	18.7642	19.993	18.7046	21.0029	20.8402	22.7866	35.8131	31.9832	31.9183	25.1886	25.4921	32.6969	28.5562	33.5547	39.5012	36.7821	30.672	31.1059	25.0895	21.3211	24.715	23.0042	24.2585	27.5116
Os01g0266100		Group 5 (green)	3.65993	1.87934	2.78365	7.10858	4.19442	2.77876	5.57729	6.61641	3.72932	11.4692	7.52505	3.02875	3.6023	6.26192	4.33822	3.00848	4.75061	2.55663	0.242567	1.05069	2.37956	4.10355	3.86057	4.92547	0	2.49182	1.01962
Os01g0266200		Group 17 (grey60)	11.6101	10.1553	9.98731	8.7012	10.2277	10.7172	10.925	6.37743	8.09259	12.0451	16.6516	16.0465	10.0489	5.61777	8.23997	5.32318	8.46408	10.2851	6.48196	5.54223	5.37392	7.51879	13.1624	9.23482	7.18816	7.43166	6.24498
Os01g0266400		Group 19 (lightyellow)	8.06513	5.36662	4.61394	19.9686	21.0659	15.0587	44.9852	67.3773	54.4826	6.16342	9.39444	4.20254	11.4753	9.34819	11.4304	9.87455	8.54809	25.3019	13.6256	14.868	11.0693	89.8836	99.3294	105.303	18.1172	26.6852	67.8653
Os01g0266500		Group 6 (red)	32.3774	38.3898	39.6008	113.083	101.627	112.647	169.533	162.237	160.687	100.121	77.9619	110.512	97.4666	94.6361	81.7893	76.8277	79.5623	88.5478	124.329	100.081	104.212	58.7269	64.0255	72.5315	86.4603	83.8017	64.0038
Os01g0266600	OsPrxII	Unclassified (grey)	38.6506	30.4966	35.0536	29.3545	29.2895	21.1059	40.8242	29.7316	29.898	25.1995	31.7093	24.1453	27.7447	34.409	23.5794	31.8137	31.5939	22.9122	24.6553	26.6843	28.5554	27.354	29.0931	32.0412	32.0877	27.8115	32.502
Os01g0266800		Group 9 (magenta)	4.45319	7.37979	3.29037	14.2259	19.0602	18.8421	18.0947	21.0752	20.7498	43.4591	47.2266	20.3634	14.2506	9.78527	10.3498	2.24843	4.9074	3.37007	4.04261	3.73164	5.1841	11.8087	13.9039	9.80379	8.18635	16.1833	20.2627
Os01g0267100		Group 7 (black)	17.4443	18.8796	16.0463	13.2783	15.7441	15.38	13.552	10.1384	13.0436	45.7312	47.9678	25.257	20.6109	16.1854	16.3353	12.1505	12.6359	12.7559	10.5539	9.85576	9.56835	15.7571	16.3142	15.2294	11.3264	12.1305	13.9926
Os01g0267200	OsRpn11	Group 2 (blue)	139.688	147.29	129.579	154.982	147.524	139.38	148.14	154.334	144.515	103.786	98.6119	110.986	128.331	150.23	136.791	140.625	139.423	122.104	130.876	133.413	138.875	134.049	122.682	118.533	110.624	114.994	97.339
Os01g0267300	OsSRP-QKG	Group 5 (green)	3.70049	5.66322	4.84171	4.91492	2.90814	2.96593	1.95327	6.9682	3.53802	2.59393	8.55242	5.27167	8.69335	16.7563	4.9263	0.879494	0.884327	1.6774	2.79467	5.74138	6.58144	0.748925	1.68058	0	2.23808	1.31601	1.26102
Os01g0267400		Group 19 (lightyellow)	8.03325	8.0631	10.435	8.15834	7.88452	9.53971	8.8857	7.59789	12.3094	8.13583	7.18367	4.9088	6.07272	8.20103	5.42672	9.25119	8.65141	7.69136	10.7168	8.02084	10.0616	14.569	8.83367	9.33243	6.998	9.72391	10.4579
Os01g0267600		Group 2 (blue)	10.18	13.6596	13.4385	17.9571	15.526	17.0487	17.1664	20.0237	18.3373	12.6424	14.3408	13.7483	21.472	20.5811	19.5562	9.98306	10.9532	11.0455	10.189	11.845	14.2325	14.7159	12.9707	10.7864	9.30969	11.0812	10.2122
Os01g0267800	OsRLCK29	Group 2 (blue)	5.96523	8.14602	5.47432	14.745	12.8063	19.043	15.9793	13.4174	15.6142	3.71708	3.77936	3.66375	6.7661	5.50346	7.32644	3.16157	4.47497	3.64134	3.95515	2.95267	4.31832	2.60943	4.80931	4.46976	4.3065	1.99224	1.74498
Os01g0267900	OsCam1-3	Group 6 (red)	230.425	232.585	226.651	229.505	301.335	235.632	264.14	217.127	254.798	178.077	170.301	161.321	226.663	234.386	226.146	227.952	230.244	226.001	215.063	197.851	232.92	204.265	178.319	199.642	212.939	237.844	182.692
Os01g0268100	OsZIFL1	Group 2 (blue)	9.15735	13.1702	14.5761	20.1061	21.6143	23.884	16.6092	18.5169	20.7592	7.11034	6.52839	9.35601	13.9905	10.8472	14.1555	7.24289	10.4258	8.09994	10.3815	8.5055	8.3087	8.08424	9.16031	8.43625	11.7548	9.66452	13.4695
Os01g0268300	GYRB	Group 8 (pink)	15.3513	12.4246	14.7281	6.14636	7.74831	5.80208	8.26842	8.55882	10.5549	12.12	10.6076	12.8316	9.13984	8.37284	9.87038	15.196	14.7454	12.5273	10.7471	12.4401	13.1168	6.61414	7.71021	9.90992	9.63868	6.97066	5.72731
Os01g0268800	OsRhmbd2	Group 6 (red)	36.0612	42.5933	33.8546	80.951	75.2415	81.9962	87.4243	100.345	94.5324	29.1566	35.7867	40.6421	38.6386	38.3825	44.0891	39.1521	41.0747	44.336	46.0253	42.2471	46.4135	40.0407	37.8426	34.3462	45.6183	39.7428	40.6112
Os01g0268900		Group 8 (pink)	9.00872	6.1113	8.6771	3.65652	4.25423	2.39791	3.57298	6.54802	5.18935	6.91115	4.80053	6.25146	5.13352	8.04674	5.95386	5.78512	5.01703	5.04152	6.69603	5.33175	7.53082	4.0149	3.27314	4.45718	6.6769	5.31645	4.27967
Os01g0269000		Group 5 (green)	46.2778	50.2786	47.2722	60.2659	66.4562	86.2977	77.7303	49.5522	65.1295	63.4485	73.9273	79.2664	70.6215	68.6123	70.3126	26.5808	30.1446	35.5929	32.8559	37.2189	27.3567	43.663	45.9184	41.5966	40.1826	45.8466	46.523
Os01g0269100		Group 1 (turquoise)	22.4993	22.0541	20.5176	17.3481	16.576	17.6212	18.9716	16.8289	18.3168	19.9412	20.8045	22.873	18.7021	15.7796	19.0456	19.0204	24.6476	24.9715	20.5687	18.7096	19.1624	21.1055	21.2763	21.6856	19.2513	21.0574	20.7686
Os01g0269500		Group 1 (turquoise)	0.502753	1.16013	0.255977	0.246817	0.667583	0.317098	1.14636	0.213576	0.270449	0.652523	0.543121	0.670981	0.786697	0.682585	0.662257	1.2147	0.918246	0.984914	2.03282	2.27342	0.933384	0.994211	0.895757	0.498966	12.7218	24.631	28.8107
Os01g0269800		Group 3 (brown)	0.487579	0.898496	1.30156	0.389699	0.33098	0.54861	0.50721	1.19705	0.830943	2.69456	2.20219	2.64611	1.26866	2.02363	3.34879	5.11883	7.40153	7.01734	4.49425	7.66253	7.31598	6.97064	6.67506	5.67089	2.08623	2.18139	1.71594
Os01g0269900	ARP6	Group 2 (blue)	14.1185	11.2626	7.32457	8.48608	11.162	9.98118	14.1432	11.5556	10.8677	7.59349	10.8894	8.82937	10.1125	10.3508	7.76873	7.80728	8.56401	9.08703	6.90524	9.37287	8.23676	7.81329	7.8944	6.62169	7.67427	9.77639	6.52147
Os01g0270100		Group 15 (midnightblue)	109.568	116.915	111.046	83.7397	93.7934	96.8635	93.0214	93.0694	104.259	101.296	99.6326	113.106	128.496	131.897	138.197	98.8619	95.738	103.837	117.681	110.317	110.964	96.9983	100.216	113.598	134.941	134.344	139.439
Os01g0270300	prx4	Group 3 (brown)	87.0456	104.635	86.2709	44.6449	44.5526	24.4524	31.5354	17.236	27.4992	81.1059	90.0964	57.5478	59.9746	61.3232	50.759	57.1205	110.336	58.9138	87.0654	74.3844	90.9465	156.955	141.443	97.6446	55.2805	73.1433	43.7464
Os01g0271000		Group 1 (turquoise)	22.759	25.4654	27.177	16.6104	17.5681	16.4603	16.7128	23.3724	20.3384	16.174	19.9456	17.4079	20.0617	21.399	20.5024	37.5109	32.9838	39.3653	38.3024	35.9788	40.1098	31.6835	37.5248	32.581	34.4712	32.7216	45.555
Os01g0271200		Group 2 (blue)	8.22232	7.86778	8.00011	7.43335	9.09201	9.10365	8.63639	8.0168	9.68994	6.56652	5.86959	6.31887	6.3763	6.54024	5.56232	4.17859	7.33645	5.34743	5.47338	4.9081	6.77967	5.8775	5.55295	5.88735	7.88205	5.75345	6.97529
Os01g0271400	OsClpR4	Group 5 (green)	24.9841	20.9504	18.4497	16.1062	14.9184	14.4545	16.5312	15.9023	19.4723	20.8066	19.1873	17.6298	18.7359	19.6003	19.5835	15.7008	15.6031	13.4616	15.7252	17.5416	10.8746	15.2755	14.0393	10.1559	10.7298	14.0063	10.8001
Os01g0271500		Group 1 (turquoise)	42.9554	44.8215	38.9831	38.0593	36.1749	35.9898	39.5748	30.4242	40.6064	33.3208	29.8196	32.2805	36.6445	34.5136	38.0148	42.374	44.2519	41.0312	38.8675	40.0288	41.7303	40.802	44.1105	32.6722	46.7865	40.4524	43.8308
Os01g0271700		Group 1 (turquoise)	9.98032	12.6098	11.0376	12.1321	7.89631	8.79648	8.54552	11.6246	8.3957	8.12259	8.12917	7.50441	9.61146	13.4047	10.228	12.9575	13.36	14.5667	11.5568	12.6661	17.5469	9.73692	11.3055	10.9787	11.7411	11.8668	10.6161
Os01g0272600	OsRDN	Group 16 (lightcyan)	27.6521	29.6695	28.6326	22.6723	16.9806	21.5115	19.9366	20.5448	22.418	32.7543	34.8885	32.296	35.5896	32.5897	37.2847	25.0191	25.2434	26.5936	31.5983	26.1756	28.3413	28.3656	27.8264	23.2278	28.5884	25.1823	27.1951
Os01g0272800		Group 5 (green)	9.90435	9.52036	13.0945	8.4571	7.69309	5.35897	8.2672	8.01895	9.39696	10.1381	9.06056	10.5273	11.7187	10.3774	11.6684	5.66815	3.897	6.1776	5.81076	6.68662	4.66881	3.81226	6.41727	10.4708	6.78997	14.322	7.14132
Os01g0273000	DSS1/SEM1	Group 2 (blue)	169.138	163.076	176.464	145.15	161.995	136.128	149.476	183.271	150.302	108.005	111.397	78.0015	152.529	171.317	150.148	128.362	120.359	127.947	135.696	130.928	139.062	122.632	123.478	123.782	110.906	94.8427	83.4824
Os01g0273100	OsUBC27	Group 10 (purple)	42.2634	40.3248	46.1946	16.951	18.5618	11.2903	24.6867	20.9818	17.6335	24.2686	22.6196	17.8412	19.6087	24.9373	16.3491	21.3418	23.4966	21.3707	18.1038	13.4274	17.5866	44.1473	37.8503	31.1502	8.45621	11.4788	4.67937
Os01g0273300		Group 5 (green)	31.0599	30.7741	29.4861	35.1043	35.9623	32.723	38.731	27.5276	27.9312	28.2899	34.7804	24.6742	30.1721	26.2737	29.8223	30.7563	29.1145	26.0901	21.8572	27.7975	24.8761	29.7621	24.974	22.2414	25.7508	26.3156	21.7109
Os01g0273500		Group 9 (magenta)	14.8369	15.4287	14.8406	14.4399	18.5463	14.6868	16.3944	17.3147	13.9844	20.5468	19.3287	19.467	19.5939	19.6691	17.2456	15.0808	16.5581	18.0051	15.5533	10.4632	14.1779	14.595	14.8571	15.689	13.9155	15.8769	17.7464
Os01g0273800	OsYUCCA9	Group 12 (tan)	8.54987	10.7778	13.5391	7.29102	7.90402	6.33442	9.69827	8.84156	9.56531	5.08083	7.71235	5.67883	4.95317	6.49135	6.74193	6.67162	4.61935	5.92098	3.44759	3.23279	5.76881	10.1022	9.72382	6.98037	3.02908	2.65712	2.70552
Os01g0274500	OsEXPA11	Group 3 (brown)	17.0631	23.3606	22.3206	7.9623	12.3139	8.58723	4.82025	4.89319	6.34109	20.8078	18.6681	11.7729	9.25293	23.7551	6.66239	32.6285	58.2261	35.7563	26.9218	29.4919	28.8243	39.4755	31.0416	28.194	18.135	22.907	5.89408
Os01g0274800	CSA	Group 6 (red)	10.8722	6.52324	8.26521	31.4523	26.7132	42.7202	34.6025	30.9548	30.5867	6.86273	8.46454	8.18198	8.57632	13.3609	10.5736	8.30796	8.55025	6.56103	5.79691	7.60489	9.56561	8.27108	5.01433	6.8332	13.1072	9.49036	8.6934
Os01g0275300		Unclassified (grey)	18.5892	30.2591	36.368	24.3894	26.9763	26.7071	24.6273	27.8872	22.7844	30.0974	26.9446	22.2387	26.1823	27.7247	34.6507	31.7999	23.9817	28.9122	21.1656	24.6133	37.8528	20.5446	23.3376	31.5443	31.6545	35.2724	33.1009
Os01g0275600	OsAGO4a	Group 10 (purple)	32.6912	33.2541	37.1109	20.0836	31.7506	26.6972	25.1005	23.1719	27.4376	39.4738	38.882	32.5255	29.695	27.1571	27.1135	35.8717	42.8386	32.7283	22.3944	26.0422	31.6744	24.4411	27.3455	23.7221	17.3311	18.5902	18.0653
Os01g0275900		Group 1 (turquoise)	9.79494	10.7706	11.4114	10.3239	8.42997	11.8095	4.49965	7.93666	7.04925	8.42908	11.1418	20.4703	7.90485	6.9669	9.05039	18.7925	19.8539	12.0908	15.5582	11.5138	8.09736	9.67165	9.42059	6.38895	7.96744	8.10437	7.74272
Os01g0275950		Group 4 (yellow)	5.03084	5.04279	8.15847	7.44401	3.98156	4.855	3.72051	4.05316	3.25736	10.0935	10.0734	11.9347	8.63056	2.88669	6.42606	6.55618	15.8123	9.14621	10.7061	6.95004	6.79698	6.92382	6.00005	5.44998	7.56997	4.30478	9.8162
Os01g0276000	RPL30	Group 13 (salmon)	559.613	583.606	568.013	403.451	515.317	420.852	567.058	429.629	507.9	373.523	380.158	318.665	346.237	411.023	354.124	413.996	449.592	428.385	420.482	424.038	472.694	381.456	371.166	336.904	374.642	355.053	288.611
Os01g0276100	OsIDHa	Group 14 (cyan)	139.264	145.929	138.177	224.912	205.261	230.34	175.899	212.663	191.48	124.493	118.58	108.667	150.942	161.285	155.212	203.984	196.289	228.103	197.246	210.048	223.698	200.498	207.77	202.587	156.852	150.056	157.485
Os01g0276200	OSVDAC7	Group 8 (pink)	52.6869	42.042	49.237	24.1176	29.3752	22.816	28.548	29.426	30.7708	33.0573	22.493	32.0478	30.1248	39.0734	35.004	52.2443	64.3147	51.2506	57.9693	48.8473	52.9523	36.1703	35.6873	33.8461	30.6803	21.0365	19.124
Os01g0276400		Group 2 (blue)	14.8833	15.4968	17.2433	17.0676	19.1947	20.0154	20.9627	20.9098	27.4509	16.1352	16.3254	17.8866	16.6257	17.9019	23.449	13.506	16.0364	9.80914	18.1257	13.8292	12.8409	12.7471	14.1024	16.4004	18.1063	13.8655	11.5093
Os01g0276500		Group 1 (turquoise)	26.6479	30.8367	28.8887	15.684	19.9331	15.1644	20.1424	20.2711	19.9166	21.06	27.1348	25.648	15.7946	18.4417	17.509	18.9729	16.8522	22.852	25.5593	22.8286	20.3634	27.3876	33.2312	30.2072	29.6865	34.0559	42.2291
Os01g0276600	OsSTA11	Group 3 (brown)	18.6561	25.8591	22.5526	17.1328	24.5957	20.6268	20.2129	12.5295	16.0524	33.8129	29.8266	19.5146	27.0013	30.0642	21.377	20.4506	19.7574	23.1104	15.8575	19.5503	20.413	25.6836	23.4948	32.0768	22.1439	19.955	24.1696
Os01g0276700		Group 6 (red)	57.635	57.9472	63.0918	101.851	82.092	94.9021	89.6991	96.3247	123.631	41.0193	37.7557	46.9837	56.6073	70.2333	58.7811	63.7952	83.3488	63.798	52.5859	59.0527	54.9989	62.2447	59.9392	52.8024	36.0012	27.2102	28.1597
Os01g0276800	Gas2	Group 13 (salmon)	76.4909	76.1335	84.4692	59.95	71.4113	63.2595	83.5882	57.8635	70.05	65.9542	66.5868	63.7448	78.7662	70.8944	65.6107	79.1075	83.379	81.7829	68.0062	65.5021	69.7005	70.8301	69.0827	61.7634	62.8609	64.3634	58.6671
Os01g0276900		Group 2 (blue)	13.8148	12.5608	12.4355	7.80265	11.2105	18.7447	12.966	6.03538	9.86629	1.71755	0.967781	2.57683	3.91112	3.90764	2.12981	3.94295	1.26688	0.748363	3.83594	3.45097	4.00099	2.36107	0.629487	1.01024	4.83764	3.3341	6.39291
Os01g0277500	OsDof4	Group 10 (purple)	10.1712	7.59045	7.89185	3.23072	4.84396	5.33345	5.46959	4.98979	3.51863	6.2067	5.38316	5.08671	5.60745	6.09487	4.54553	4.24658	6.48694	5.63679	4.13117	2.51529	3.02863	6.54655	6.75161	6.44762	3.37796	1.66817	4.28229
Os01g0277600	osALA2	Group 9 (magenta)	14.9058	19.4664	18.7163	24.4101	21.0592	24.5174	21.8047	21.3723	20.7828	23.3966	22.2599	26.3383	20.3443	18.2183	23.1799	14.0402	17.3541	15.104	14.1915	17.3598	15.8367	15.3212	17.6902	17.0197	15.4511	13.8239	14.994
Os01g0277700		Group 1 (turquoise)	37.6366	30.0967	36.5068	21.9578	20.9279	18.3252	19.239	17.963	21.1078	31.456	32.8883	37.7503	33.2855	35.8358	31.765	47.5981	44.632	43.0445	38.3211	40.5944	41.9538	36.3889	45.9223	35.8764	35.4648	37.6865	39.2526
Os01g0278000	OsVQ1	Group 21 (darkred)	0.865417	1.1508	1.11163	14.4227	12.8631	13.3751	27.5548	18.9421	26.3704	15.7276	23.9586	2.74616	10.4339	7.13123	4.84747	11.6772	10.7893	3.73941	20.5387	13.3654	4.66557	29.0363	31.8227	4.3955	15.1644	2.69699	2.5416
Os01g0278200		Unclassified (grey)	7.46318	4.40401	6.67709	6.55823	4.81356	6.20396	5.86916	7.23762	6.608	4.48977	7.13006	7.393	5.46954	5.32557	4.71889	6.63286	6.88843	5.51257	3.3427	5.1854	7.31565	5.9775	7.80141	6.84161	5.27157	7.06764	6.81038
Os01g0278466		Group 5 (green)	8.96679	12.7007	15.6932	20.9899	16.8296	18.8901	15.6559	16.631	16.8672	21.9751	17.3305	19.2972	21.953	24.3958	17.5654	12.069	13.7878	10.3899	6.96735	13.1845	16.1579	8.99534	13.6695	12.4147	8.64282	4.72796	12.0135
Os01g0278600	OsDegp1	Group 6 (red)	2.56978	3.13987	2.13706	6.62982	4.70229	4.5495	6.06249	6.5824	7.0118	2.96699	2.59849	3.76872	3.52538	3.65695	3.65926	2.92484	2.15551	2.58584	2.30806	3.74471	2.61537	2.56719	2.79589	2.08322	2.66231	5.1145	4.34607
Os01g0278950	OsSub1	Group 1 (turquoise)	12.3874	12.5295	10.2569	14.1322	8.43499	13.2121	14.912	17.0549	12.3179	13.4032	12.3669	12.8915	11.8843	16.6299	15.0398	41.3455	50.2717	34.3876	28.534	28.2649	28.7054	33.2141	34.8411	36.0331	30.7881	20.0664	21.7073
Os01g0279000	OsSub1	Group 1 (turquoise)	3.16812	4.4825	3.86598	5.49773	4.10267	3.25167	6.04976	6.9205	6.62676	2.20044	2.69907	3.52719	4.57165	3.3704	4.09773	14.4724	18.9072	11.7379	10.1424	10.3214	11.9572	12.2708	11.1443	9.82364	8.26714	4.36582	5.95405
Os01g0279200		Group 6 (red)	53.3372	49.6239	49.21	54.258	50.9043	51.1342	55.4757	54.0946	51.9052	43.0775	42.9922	53.929	54.2506	65.1928	56.4572	50.3766	52.9941	60.9111	58.615	50.6587	58.8967	40.3253	42.0816	43.0289	46.7789	47.7752	48.1248
Os01g0279300	OsCaM3	Group 1 (turquoise)	316.644	324.385	310.873	389.394	374.192	382.262	299.781	306.484	312.844	269.84	252.874	215.139	376.303	398.415	380.645	410	461.77	387.381	425.773	379.343	456.417	398.035	376.577	318.677	323.402	297.462	308.004
Os01g0279800	P0003H10.11-1	Group 4 (yellow)	56.5122	53.7733	54.8367	24.9048	29.2021	26.7064	27.1069	35.866	28.7423	58.3333	60.1574	53.0295	56.3319	64.1522	64.8121	89.0367	71.0561	71.8385	71.2575	69.563	64.782	52.2911	63.4841	65.3838	62.6916	76.1301	67.1143
Os01g0279900	OsbZIP03	Unclassified (grey)	18.1136	18.0338	19.8499	13.9388	13.712	17.2228	14.7852	15.0735	16.0961	14.6266	17.0372	15.9364	20.0766	16.7792	17.8417	17.6973	19.4401	13.695	17.9958	14.7398	17.2066	12.0096	15.5024	15.9943	18.8003	12.0967	17.9361
Os01g0280000		Group 4 (yellow)	35.9251	41.1206	36.3106	27.4393	29.6941	27.7267	31.2275	33.3785	25.9382	41.6541	43.7897	45.0484	37.5376	33.656	41.6813	43.5587	38.4698	42.0712	38.0709	48.1939	43.2975	43.327	41.8741	48.5947	54.6275	53.9689	67.234
Os01g0280400		Group 12 (tan)	8.79289	7.9701	10.3255	6.30362	6.42235	5.29813	8.40598	5.24267	8.46322	4.12554	7.7133	7.92216	7.56948	6.39787	6.91818	5.59567	11.5359	7.48405	7.16427	6.41934	8.57519	5.51982	6.51216	6.15288	3.45762	4.50901	4.4258
Os01g0280500	EIF6	Group 2 (blue)	1.52062	0.620576	1.37648	14.0302	9.9859	7.17439	26.7291	33.0233	34.0348	1.32642	0	1.52097	8.25517	6.23305	8.73247	0	0	0	2.73795	1.10148	2.98498	0.740361	0	0	0.462024	0	0
Os01g0281000	OsFbox006	Group 7 (black)	65.094	68.874	69.2128	30.0081	29.3956	25.893	40.9338	21.333	26.079	140.187	149.886	127.995	87.2751	73.0592	75.4207	47.31	49.3994	43.7307	34.799	33.2729	32.303	50.2426	55.7693	62.5173	34.3853	36.5984	35.4917
Os01g0281100		Group 6 (red)	0.732174	0.316468	0.534002	2.82844	1.99843	2.68175	3.85264	5.47128	5.01186	0.801917	0.649908	0.455819	3.67248	3.5266	1.8725	2.34773	3.42365	2.19438	11.4256	10.0454	10.1076	0.769309	1.57706	1.07175	8.48814	5.33234	5.97753
Os01g0281301	OSJNBa0036E02.22	Group 5 (green)	3.91998	5.38244	4.08362	3.89808	7.17341	3.21879	4.68498	2.20681	2.26952	7.87305	6.14995	5.09855	8.56047	6.4924	3.96101	1.38405	2.52919	2.28106	1.24201	3.45893	3.84366	4.11592	2.44284	4.48277	2.94215	0	1.75367
Os01g0281400		Group 1 (turquoise)	77.3506	81.9346	77.327	71.4204	76.6114	71.7495	61.439	59.5347	56.0453	91.4643	90.8367	95.028	87.9462	75.1439	87.7937	113.669	136.26	121.363	92.9298	99.7592	103.427	117.95	105.767	107.399	92.5516	101.088	98.0893
Os01g0282800	OsTUB1	Group 3 (brown)	285.285	297.745	279.861	83.5331	87.5076	56.9173	64.2822	83.5967	113.694	289.835	280.487	181.577	154.978	192.523	167.34	999.805	993.916	851.991	543.971	819.086	782.385	575.503	541.814	494.405	382.689	319.107	239.717
Os01g0283000	OSJNBa0004B13.7	Group 4 (yellow)	3.85719	3.90155	3.09474	1.41098	2.02624	1.66863	1.85584	1.04409	2.24658	2.40541	2.79754	3.59024	2.61256	2.65685	3.28809	4.24238	5.86611	3.4596	4.96469	4.24242	5.61242	3.87065	4.34219	4.51303	2.25604	3.45437	4.25241
Os01g0283100		Group 18 (lightgreen)	132.862	144.496	148.687	91.5163	115.808	82.113	113.34	90.7169	104.68	119.842	108.671	94.5933	105.712	129.576	116.998	159.508	154.116	141.074	148.619	156.232	142.918	181.569	177.377	163.677	159.126	177.813	172.66
Os01g0283300	OSJNBa0004B13.11	Group 16 (lightcyan)	386.183	314.835	291.482	156.22	148.31	138.624	218.136	295.43	159.178	380.055	449.65	587.024	1033.79	772.806	1340.65	272.232	187.075	268.611	716.424	450.407	442.298	215.073	247.908	293.883	853.258	846.934	1039.06
Os01g0283500	OsRhmbd3	Group 6 (red)	13.512	13.9764	18.6682	56.3623	54.609	54.7934	67.7399	73.7169	62.9346	14.3645	13.2003	12.2872	21.9421	25.4715	23.9271	8.67484	9.42935	13.1729	18.6871	14.2585	16.1244	14.824	17.4711	13.4196	14.3494	13.7232	11.4998
Os01g0284500	GER4	Group 7 (black)	2517.09	2364.37	1947.75	595.191	670.917	734.414	743.382	425.407	618.568	2297.65	2755.47	1514.24	1331.4	1630.26	1781.15	732.971	702.005	828.364	221.952	202.273	314.802	1221.81	1056.32	1189.63	153.178	118.464	85.6707
Os01g0284700	OsCYP20-3	Group 1 (turquoise)	23.0601	21.8033	29.6944	16.2283	19.6099	13.1074	18.447	16.5123	15.6946	10.2774	16.4793	12.6168	22.7562	27.0026	19.2882	22.8576	23.8007	29.8903	23.89	21.2402	27.7858	21.4534	20.6966	16.1014	20.8043	19.9711	28.9415
Os01g0284900	OSJNBa0004B13.24	Group 15 (midnightblue)	3.1097	3.1648	1.72036	6.30325	4.86013	6.35974	2.01234	4.72205	2.30609	4.12817	4.25623	4.68265	5.12681	5.9076	4.59616	4.04053	2.86985	2.9904	5.06092	5.64202	5.27192	3.18419	3.16119	3.2694	4.94984	4.51435	5.66474
Os01g0285300	OsMYB55/61	Group 3 (brown)	10.6628	10.4238	7.15288	5.25128	5.81272	6.06157	3.6409	3.47363	5.60485	20.3399	16.1692	10.609	13.8035	12.198	14.7204	10.7386	28.5174	14.9155	10.3817	16.3286	15.1388	21.8899	19.1841	18.1414	9.61021	8.39218	7.64051
Os01g0286000		Group 2 (blue)	7.71521	7.81138	6.74674	7.86226	11.0055	7.80838	6.94557	10.4754	9.3302	9.81708	7.48315	7.38368	10.3507	7.64208	7.72156	6.06768	5.83843	5.79133	5.63922	8.93616	8.036	9.27346	5.07254	5.83131	8.20354	7.82075	11.5747
Os01g0286900	OsIAA4	Group 1 (turquoise)	1.72846	6.34995	6.232	3.47702	1.65139	0	1.14014	2.44196	2.43614	4.16264	4.58577	3.34942	5.54594	4.35866	3.94831	7.48087	5.23733	4.00892	12.1029	6.59614	7.14869	6.7851	6.87692	6.08183	12.7317	11.6681	16.8939
Os01g0287400		Group 2 (blue)	4.75362	3.07456	6.66373	13.5168	15.8079	8.99855	9.29539	4.90178	7.8062	0.871935	1.88512	2.4065	6.15737	4.77239	3.3312	0.439827	0.256391	0.661828	2.48663	0.14933	0	0.704126	1.03022	0	3.53069	2.07693	6.79568
Os01g0287600	Cht10	Group 2 (blue)	33.5129	40.8015	29.2814	56.727	56.6133	69.1672	36.4891	40.8539	36.0238	31.7289	26.8457	18.4591	40.9279	44.1668	38.9504	45.3828	35.3233	42.571	36.1929	37.5617	41.2212	24.5988	35.7628	26.2094	25.8925	21.3978	28.3422
Os01g0287700		Unclassified (grey)	4.3695	4.75727	3.14421	5.12884	7.80491	5.24705	5.46734	5.29777	3.90425	8.89049	7.56818	3.71619	5.63241	2.84126	4.48372	4.48029	7.28323	5.931	5.41701	4.56709	6.49246	6.4572	4.10701	7.11563	6.52918	7.22357	6.36026
Os01g0288200		Group 10 (purple)	20.1944	21.8547	16.9415	11.4958	9.34635	3.54805	4.27347	0.916221	1.1321	6.67855	9.39087	4.64286	9.84378	11.0498	6.78243	2.93788	7.21909	1.90859	2.15335	2.48978	11.2446	12.2055	8.251	6.27269	3.44737	2.88717	0.703805
Os01g0289100		Group 6 (red)	2.24776	0	0.96644	128.059	118.409	125.724	110.287	77.0955	137.552	0.325174	0.593181	0	1.4561	2.39893	3.21247	0.855121	0	0.392129	2.74738	4.27994	0.273789	0.331631	0.944709	1.11978	6.00449	5.666	1.50406
Os01g0289600	OsWRKY9	Group 6 (red)	19.325	25.291	24.9875	33.2903	24.8262	29.7683	9.10456	25.3407	22.8535	9.27957	9.79954	16.6281	15.1291	19.3523	14.349	14.9845	10.6677	18.1689	24.8299	13.0936	13.4382	16.1415	16.9678	21.2747	28.8789	32.79	36.5066
Os01g0289950		Group 3 (brown)	1.41761	1.98005	2.2126	1.0147	1.53626	1.44987	1.05947	1.24954	2.37596	3.97853	4.37545	2.63541	1.96965	2.22697	2.90963	6.00532	8.02017	7.8987	3.49717	4.10638	5.58591	6.51631	7.2096	8.57203	5.11859	3.9425	4.61213
Os01g0290000		Group 4 (yellow)	125.533	120.85	124.066	46.8757	56.3006	51.834	77.596	100.121	82.4588	167.727	169.36	167.148	136.392	121.855	150.471	163.737	152.588	162.281	182.251	182.405	160.83	152.725	174.571	194.073	239.367	284.31	312.134
Os01g0290100		Group 1 (turquoise)	67.8297	66.2236	62.1518	47.5133	52.1866	50.5051	43.8825	41.4818	38.8451	71.0693	72.9977	65.8347	61.0382	69.4166	64.8019	73.6278	70.8313	79.927	82.9155	81.2016	85.7246	85.1213	93.0809	95.7175	92.6277	99.0177	98.069
Os01g0290600		Group 1 (turquoise)	24.5732	27.5209	30.7444	17.346	14.4437	14.3215	12.4154	16.2154	17.5102	43.7347	49.7417	40.7952	32.8662	39.0316	42.0277	68.546	86.2398	84.9672	76.2408	80.3645	79.3247	100.128	95.618	91.5117	107.204	93.8654	108.697
Os01g0290650		Group 4 (yellow)	14.3603	17.5802	17.3998	6.35999	6.4209	7.22833	4.00462	4.43925	4.61707	22.4673	26.6031	30.831	13.4061	12.4451	14.777	24.4375	29.1085	38.2901	28.2692	22.0633	23.2442	32.5729	34.1962	33.6801	25.6776	25.8031	28.6391
Os01g0290700	OsABCB1	Group 2 (blue)	205.1	177.555	161.911	244.477	245.318	273.896	326.017	287.354	296.7	88.3438	87.2235	91.898	112.212	84.5278	103.421	72.8669	55.7827	63.2854	61.7887	61.825	80.4846	84.7772	82.5279	67.5611	63.2546	69.6407	53.6341
Os01g0290800		Group 4 (yellow)	5.96114	6.76419	7.38516	2.08809	4.04613	2.26674	1.42969	2.92656	1.80837	13.1183	11.8791	15.2378	10.56	6.90841	10.1867	12.232	13.8147	15.9599	13.4366	10.3245	9.63061	19.9677	17.6413	17.2019	10.7493	13.6783	14.1519
Os01g0291500	OsAT4	Group 3 (brown)	724.129	715.711	652.877	184.066	160.823	166.902	90.1622	135.467	137.576	625.37	723.569	520.606	199.586	312.794	298.392	632.143	507.648	525.681	226.899	254.053	266.109	614.826	667.838	720.271	165.836	167.409	166.893
Os01g0292200	OsCIPK01	Group 6 (red)	40.2255	46.5505	47.3385	104.173	84.432	96.9181	67.1384	66.9176	84.2108	36.8672	32.5393	34.6417	59.9967	47.2967	60.1929	47.8714	43.6441	46.9849	49.9291	55.6724	52.8224	53.2408	56.8444	46.8975	60.321	50.6922	45.2929
Os01g0292900	OsSPL1	Group 2 (blue)	39.3987	39.9413	37.4322	61.0675	67.6921	67.5556	65.3942	67.2521	63.5489	47.0927	48.8898	49.4124	65.9578	57.8446	61.9414	23.9911	22.3774	24.9066	34.9582	36.5483	39.3204	32.7024	33.8056	35.7008	37.4844	39.0083	42.8386
Os01g0293200		Group 7 (black)	3.53936	3.65052	3.45811	3.53332	3.18604	2.23571	3.21484	3.1101	2.84054	4.59199	4.74081	3.98978	4.02019	3.39696	3.4372	3.1772	3.4026	3.22748	3.81644	2.2658	2.87045	3.09153	3.23313	3.34815	2.88068	3.10953	1.95819
Os01g0294500	prx10	Group 3 (brown)	1.95132	0.941432	1.0644	0	0	0.228065	0	0.787972	0	24.9507	18.6083	12.9402	11.741	15.8552	8.99091	9.27919	46.4625	21.3347	22.5906	12.6359	19.6444	95.4266	62.8968	42.244	20.2869	13.5021	9.70812
Os01g0294700	OsPOD	Group 3 (brown)	317.226	294.538	232.996	46.2833	48.0734	36.5949	24.1855	17.4434	25.5628	351.026	375.436	238.454	261.248	312.056	315.989	220.553	379.376	287.89	230.951	213.725	260.196	585.618	464.803	443.527	156.101	138.375	85.8471
Os01g0295700	OsPP2C02	Group 2 (blue)	30.4493	24.2051	22.5886	104.221	84.7066	82.5088	109.53	115.718	111.555	36.547	39.0208	35.2158	52.8475	43.8097	51.6481	23.4298	18.7834	27.0025	36.7067	31.9483	28.0315	21.6276	22.6386	26.6594	29.6631	28.389	30.756
Os01g0296000	OsRLCK30	Group 7 (black)	6.72201	4.69805	5.01102	1.78445	2.73191	2.30611	2.12916	1.74122	4.41621	2.6881	2.70158	5.15383	2.80189	3.47009	2.69298	2.78227	2.47371	3.50736	2.68853	2.01748	2.06078	3.04807	2.3819	3.42798	2.06462	2.6259	2.85826
Os01g0296100		Group 9 (magenta)	50.6617	56.9468	55.8691	48.0689	52.9412	51.7523	58.2953	49.1466	53.6102	71.9099	76.0531	68.7063	58.3736	49.923	59.3141	42.5286	44.5156	49.2936	46.7866	42.3384	43.2097	50.68	49.2482	56.8868	43.1422	51.9802	56.8558
Os01g0296200	OsPGL13	Group 1 (turquoise)	11.9219	10.5648	9.93654	31.6807	24.2984	20.2292	18.3528	16.4876	11.6706	13.5185	20.0839	12.5611	10.9272	15.4309	11.7594	91.6751	70.3344	76.0402	68.5068	64.3404	42.2331	72.1055	67.3935	74.2547	62.7286	58.7464	66.0354
Os01g0296700		Group 3 (brown)	13.9036	14.4	11.072	2.48325	1.19725	0	0.381164	0.264595	0.570881	9.72742	12.1272	6.33652	6.58439	8.45457	7.88311	7.98083	23.3326	9.49404	7.28458	6.9483	5.57018	24.8761	16.6711	13.4876	4.40751	3.18947	1.36094
Os01g0297200		Group 1 (turquoise)	67.6822	67.4346	73.3138	64.4373	61.3166	73.9374	36.774	85.0733	56.1179	68.6242	62.4335	92.62	72.6502	88.9707	86.7249	225.661	195.345	218.31	207.754	175.202	180.654	144.889	172.663	174.099	222.073	172.443	197.541
Os01g0298301		Group 2 (blue)	2.01015	2.78103	3.69327	3.0438	2.4352	1.63218	3.28661	3.27549	3.5589	2.00233	2.39411	2.28413	3.56368	3.65331	4.03252	0.849205	2.07361	2.62284	2.13392	2.4787	2.27655	1.48468	2.59516	2.96014	0.914917	2.46567	1.25834
Os01g0298400		Group 6 (red)	1.27559	1.58329	4.10666	16.6799	15.5631	19.7442	23.4784	16.7706	25.6661	3.14555	5.96521	1.57992	12.9579	9.22117	4.64498	1.74849	0.930129	0.187445	9.07226	4.05839	3.43845	5.67956	8.41527	1.75223	11.2503	0.224476	1.02352
Os01g0299300	GPAT	Group 14 (cyan)	0.819526	0.646241	1.05768	4.15736	3.10691	3.32122	2.57286	4.44908	3.70544	0.55781	1.02349	0.553485	2.36647	1.68642	1.4416	2.78668	1.59852	2.27447	2.08272	2.48191	3.22078	4.63658	2.43016	4.30261	5.204	5.71769	6.33478
Os01g0299400		Group 13 (salmon)	30.2385	30.5365	28.5453	22.1161	22.952	19.289	22.6722	24.629	22.6464	20.5419	19.5092	20.5043	17.0238	24.2308	25.7035	31.4052	20.6202	28.6142	23.0374	22.1821	18.2376	26.8354	23.6478	29.1872	15.6769	20.0163	21.3532
Os01g0299500		Group 11 (greenyellow)	85.1576	80.5798	66.9997	78.3218	62.9934	63.6589	96.1753	101.065	78.62	151.737	149.172	131.717	104.867	75.5643	97.9356	79.1397	67.5845	97.1482	55.5315	49.8999	65.0759	84.13	103.128	99.7319	71.1878	106.716	108.427
Os01g0300200	ACLB-1	Group 1 (turquoise)	121.368	119.243	112.972	105.759	116.616	106.116	105.873	88.6842	95.2321	93.5982	83.6662	79.7861	89.6251	90.7875	99.0475	156.357	196.247	192.388	152.39	166.576	176.699	151.217	145.237	115.815	119.268	114.173	122.218
Os01g0300600		Group 1 (turquoise)	56.3516	58.1537	51.5866	37.431	46.0156	40.1766	37.7117	32.1841	41.2554	44.0028	50.2822	44.0296	67.4884	56.6274	63.9775	79.0931	85.1728	74.9351	76.7601	64.8505	83.6933	60.5872	64.0611	51.9217	58.8196	61.1615	52.492
Os01g0301000		Group 4 (yellow)	8.74007	9.58505	7.58149	3.87187	8.03652	3.91412	5.21176	5.38195	5.22243	8.08594	9.5903	10.3501	7.2964	7.28124	6.40163	7.9589	7.93683	6.51284	11.1322	7.98822	10.2903	7.88371	7.03866	6.17957	6.29781	6.09386	7.74006
Os01g0301300		Group 5 (green)	3.65853	5.29368	2.0441	3.4704	4.05911	3.33065	5.72212	3.33315	3.16732	3.65728	3.21126	3.98056	4.28036	2.23622	4.15135	1.0608	2.25024	0.858431	1.04913	2.37165	0.90319	0.674421	1.69981	3.37607	0.859013	1.70067	2.62311
Os01g0302100		Group 3 (brown)	6.33151	4.99585	3.96846	3.85302	7.03359	4.05729	3.41314	1.94187	3.34921	4.3587	4.7111	5.39117	3.65578	3.68237	3.99193	4.40319	6.37573	6.13413	3.38711	3.71705	3.6467	6.29886	5.69183	4.76149	3.60465	3.74932	3.53586
Os01g0302500	OSH6	Group 4 (yellow)	1.91041	2.56128	3.47186	4.5412	5.79409	5.032	2.52698	4.09635	6.89344	6.17693	9.78147	3.28444	9.82362	11.2033	7.14707	11.4269	6.80624	9.72085	8.51856	12.5565	7.92079	5.81875	4.37777	5.89469	7.07662	5.36896	9.02977
Os01g0302800		Group 1 (turquoise)	33.2252	24.9395	25.1088	16.2912	23.0262	14.1749	20.2697	15.3159	17.0968	16.957	22.6453	22.1542	22.8028	32.8038	29.3475	32.6355	38.3902	36.6799	28.507	26.1376	26.6229	21.9634	20.7701	19.6706	26.2364	18.2877	18.6238
Os01g0303000	P0035H10.18	Group 2 (blue)	0.894461	0.497005	0.9931	9.01029	8.6739	10.0704	6.98759	16.7406	13.4135	0.280432	0.212906	0	0.222955	0	0	0	0	0	0	0	0	0	0	0	0	0	0
Os01g0303200		Group 14 (cyan)	9.77063	9.50748	8.41263	9.03566	9.51135	9.62565	9.82533	8.78046	8.8605	9.05498	8.74977	8.47292	10.1131	7.85185	11.5928	12.0878	14.7845	10.9511	9.92621	9.44157	10.8689	11.8838	9.93304	7.37304	7.89779	6.88058	5.49213
Os01g0303600	OsRFPV-1	Group 3 (brown)	10.7497	8.95212	8.66235	8.20698	3.23582	10.1551	9.86947	10.083	8.58782	11.1866	12.2081	10.0649	10.0874	10.8774	6.75038	10.7513	13.8721	11.4867	10.9817	13.4861	11.6518	16.1365	19.0023	11.3267	8.38621	7.93969	7.15932
Os01g0303800		Group 4 (yellow)	26.1522	50.8394	29.015	11.2833	10.925	5.74731	8.94383	9.1759	6.19356	57.3688	62.5835	59.8298	31.3263	23.6251	20.8896	30.1789	24.1095	83.1434	38.8193	37.0045	18.1313	94.3376	79.3999	90.9626	39.9632	50.3899	44.6124
Os01g0304000		Group 13 (salmon)	293.275	295.812	300.86	220.503	235.684	199.898	196.946	247.985	226.685	126.494	121.613	159.027	188.239	236.027	196.856	236.235	268.155	280.731	279.863	291.912	296.466	201.787	198.101	156.514	190.315	147.184	146.134
Os01g0304300		Group 13 (salmon)	10.8299	11.4788	12.5638	10.0406	13.2123	13.106	12.1983	11.1461	13.09	9.67166	7.9356	8.36727	8.50443	8.34344	8.47007	13.6649	18.4158	14.8503	8.08042	12.5318	12.5049	12.3928	11.8156	9.31737	6.00536	7.12419	4.11283
Os01g0304400		Unclassified (grey)	3.23043	6.81209	8.20585	8.94316	11.6199	9.31585	3.3919	4.74697	6.43196	32.0284	35.9675	11.4876	24.2525	16.7259	5.65079	9.86551	7.63117	2.3583	28.907	12.6447	7.38534	16.9338	15.7708	3.92399	25.5918	4.14074	5.01949
Os01g0305200		Group 6 (red)	122.36	104.396	118.019	209.312	185.907	204.715	166.927	199.616	170.108	75.8048	71.1736	118.944	110.511	99.4909	93.6188	79.4156	67.6157	80.7273	87.6693	82.825	87.4553	69.5733	66.9312	69.8632	115.49	102.837	109.448
Os01g0305300		Group 2 (blue)	6.99464	2.56101	4.01657	15.5762	7.33027	12.942	9.34327	11.0683	11.9134	4.62053	3.67415	6.12069	4.39196	5.86052	5.45952	1.82944	3.4401	2.37516	4.67064	5.09654	6.26919	5.60216	6.3945	3.94551	1.83223	5.17415	6.34033
Os01g0306400	OsDOG1L-1	Group 1 (turquoise)	0.143698	0	0.14623	4.42087	3.06818	4.45967	6.0517	2.4249	7.65837	0.372902	0.42334	0.304482	2.26033	1.40369	1.91512	3.20878	5.10171	10.5692	6.89372	8.89825	10.1009	25.5258	22.4642	24.2209	31.6159	30.7732	22.5096
Os01g0306800	P0552C05.41-2	Group 5 (green)	2.9093	2.75916	4.67979	2.90831	4.15247	2.38524	4.20746	1.9375	3.382	4.20587	1.45801	1.39889	2.098	1.53151	1.37996	0.777151	1.77687	0.64407	0.575969	1.79822	1.09335	0.772247	2.01372	1.6637	1.63652	1.9185	1.42835
Os01g0306900		Group 1 (turquoise)	7.82474	6.19928	9.10263	8.68809	7.47334	7.978	8.85958	5.95283	8.88692	8.28745	11.7023	7.73398	8.20019	9.30825	6.21654	15.3333	13.7317	13.596	9.2991	12.2973	9.41812	14.8337	17.8527	15.8105	7.37456	10.0062	11.1687
Os01g0307500	SKC1	Group 1 (turquoise)	6.67403	4.49597	4.15224	0.545589	0.662095	0.191179	1.08041	5.36566	1.32872	3.00282	1.87513	3.24917	0.307313	0.513494	0.217374	11.2619	10.8642	6.75051	10.629	10.0153	7.24961	7.70864	11.6593	15.0689	12.1817	6.86733	12.6123
Os01g0307562		Group 7 (black)	2.80726	3.29111	3.29406	3.30727	0.803707	3.24695	2.3894	1.5187	2.64852	2.66439	4.01141	3.82089	3.8826	4.25874	3.19074	1.84136	2.5265	3.61491	1.74766	2.8373	2.3385	3.24003	3.64323	1.63358	1.52744	2.9706	1.82958
Os01g0307624		Group 2 (blue)	1.05142	0.8196	1.7056	3.96944	7.17875	5.49876	4.9973	6.82421	4.62171	0.379212	0.726958	1.04667	4.49562	3.18187	4.64865	0.062084	0	0.199306	3.20174	1.31829	2.67933	0.33234	0.08208	0.244478	1.48156	0.535128	0.885701
Os01g0307686		Group 2 (blue)	8.57214	12.7808	18.1289	86.544	67.6431	97.4013	74.1906	107.878	105.037	9.6886	4.71812	21.1218	61.0415	39.4174	40.2566	0.391054	1.76656	1.16089	22.0741	17.089	15.7863	2.17638	3.7799	2.46093	9.69309	2.45064	5.33606
Os01g0308300		Group 4 (yellow)	0.803693	0.84502	2.0507	0.349976	0.539003	0.443542	0.269589	0.635345	0.779193	2.56019	3.4033	3.50687	1.23015	1.75533	1.81255	4.6906	4.87463	5.57484	4.84497	2.89362	4.1051	3.69005	4.00773	3.85472	5.93138	6.14217	4.78117
Os01g0309100		Group 6 (red)	19.308	25.172	20.6918	43.299	34.6298	57.196	90.1146	30.6507	81.7382	14.7758	20.0436	9.5162	22.9344	20.8808	12.578	18.5305	23.7705	14.3212	15.3695	16.6722	15.207	44.3104	37.0827	19.2822	19.3623	20.9661	7.07285
Os01g0309451		Group 7 (black)	23.5282	17.6711	20.0594	14.571	18.4625	11.074	13.0597	11.4481	10.7637	18.0338	16.056	26.6765	27.1405	13.7343	22.593	4.55201	2.70702	7.09045	2.85806	3.51073	2.76092	5.87382	5.10323	6.02272	5.62628	5.50362	8.90059
Os01g0309800	OJ1116_C07.8	Group 7 (black)	6.98159	3.8994	6.54238	1.40646	2.25471	3.16503	1.44092	1.94907	3.21718	6.98744	7.05148	8.16207	5.77083	7.56114	6.45873	4.79966	1.96812	2.82462	0.797644	2.01778	2.87887	1.46728	4.34627	2.40507	1.77111	2.15487	2.94368
Os01g0309900	OJ1116_C07.9	Group 11 (greenyellow)	27.0054	29.2829	27.5154	21.0745	19.6559	16.6638	21.6761	21.0644	17.6401	38.8244	34.6742	38.5052	32.0215	25.9398	34.5577	22.2583	18.6892	25.4297	23.227	22.3653	23.3316	27.1314	31.3307	32.672	33.0778	32.0356	35.1384
Os01g0310100	OsPLDzeta2	Group 1 (turquoise)	3.55701	3.71131	4.42254	4.22179	3.2639	4.46455	4.44178	4.06875	4.27819	4.83394	6.61484	5.3382	5.46024	3.28357	4.96211	6.23383	5.78685	8.49828	5.97918	5.21574	6.05978	6.74765	6.6681	6.60007	6.18831	5.55489	6.88523
Os01g0310500	OsRLCK31	Group 4 (yellow)	21.5994	21.4759	20.2528	21.2858	16.5512	18.4681	18.5999	23.1601	17.7277	35.7018	38.445	37.8136	31.5502	21.5218	23.8975	21.8046	25.0298	28.4382	20.9344	20.3793	26.0811	13.8415	17.7551	17.1799	19.5443	24.7827	23.8843
Os01g0310600		Group 7 (black)	6.50775	12.2757	16.1619	4.20434	2.75389	4.42063	6.27966	1.32113	1.12563	25.8666	39.0303	24.3799	17.1772	13.3173	11.5479	1.36552	0.382544	0	2.46012	1.88651	0	1.59125	2.02728	7.34032	0.890113	1.52489	2.17055
Os01g0310800	OsWAK4	Group 5 (green)	16.9392	14.3183	13.9285	19.2639	20.5542	24.7072	13.849	13.5275	12.9955	14.0763	13.7404	15.4678	14.9106	12.1542	10.8741	8.81774	11.1852	10.7745	9.5837	10.0339	8.97068	11.5758	12.5201	9.83021	10.0586	8.17834	9.55798
Os01g0311100	OsRFPH2-4	Group 4 (yellow)	1.98274	1.69206	3.48338	0.854842	1.01041	0.445329	1.32071	1.15144	1.863	3.0237	2.89403	2.46844	10.9764	8.92675	5.34445	1.27879	2.01931	1.09001	9.67465	6.46069	5.24835	3.90951	2.17388	1.99115	2.30243	0.825078	1.95276
Os01g0311400		Group 7 (black)	0.824499	5.33939	8.24193	2.56177	6.8556	3.75827	4.3543	2.51804	2.03619	10.5517	10.8847	11.9515	8.5155	6.99441	7.51654	2.723	2.76404	2.25146	1.10015	0.659828	2.69918	3.01002	3.62814	5.88049	4.85194	2.01377	1.52133
Os01g0311500	OsPHS1a	Group 5 (green)	15.2137	16.2132	17.3361	19.5344	16.0504	15.9468	23.7194	13.6007	15.3669	18.4431	18.7714	15.7676	13.6453	11.8085	10.8086	11.7893	13.9765	10.2818	6.73221	8.22553	6.57657	10.3188	10.3473	8.16756	5.16684	7.28663	3.86285
Os01g0311600		Group 3 (brown)	2.32517	3.39766	1.39024	0.12792	0.735194	0.298746	0	0.215957	0.368964	10.3004	9.07314	5.71795	3.02249	4.01993	3.57942	7.29856	4.03698	5.38944	0.886117	4.12494	4.06284	4.56039	4.22088	6.36299	3.66507	4.74656	2.18839
Os01g0311800	OsPME2	Group 14 (cyan)	15.9165	15.0312	14.4005	87.9109	84.774	86.7901	41.2612	52.595	33.4683	12.659	14.8096	13.2479	22.3906	25.2351	32.6122	42.5729	32.6366	48.3993	53.0308	51.8534	44.0091	69.546	77.8579	102.411	64.9598	58.7176	72.4553
Os01g0312800	OsGH9B2	Group 10 (purple)	6.18863	6.55122	6.60985	2.4664	3.25479	3.67484	2.41984	3.00577	3.2261	3.78376	4.9014	3.72906	2.25076	5.16888	1.12957	5.5724	7.2982	7.85708	2.56204	2.02708	4.30104	3.73056	4.0863	3.23977	0.607335	1.61474	1.22423
Os01g0313300	OsERF#068	Group 14 (cyan)	4.17048	4.27903	4.74457	45.1074	64.89	32.8264	75.7386	67.2488	68.8208	5.61078	8.05766	3.55287	7.17179	7.89984	3.46333	8.67072	5.02834	18.5678	78.5089	36.5871	25.5845	167.178	148.972	143.377	54.7168	73.1003	106.989
Os01g0314100		Group 5 (green)	55.7258	53.3596	41.4883	122.76	133.446	193.877	122.68	65.5981	99.1781	71.5553	72.6993	77.3319	118.193	70.2264	91.9614	11.3483	11.016	12.7724	21.8801	18.1888	13.6127	19.7009	19.7477	18.6845	24.3984	24.1494	20.507
Os01g0314300		Group 1 (turquoise)	109.467	104.812	110.297	83.2554	84.9338	85.2387	86.3895	83.7868	86.5695	69.6509	73.8762	78.3456	85.644	89.0464	89.5612	109.334	105.346	106.396	104.829	117.864	129.689	108.437	99.9651	97.9623	103.462	96.2708	115.848
Os01g0314800	OsLEA9	Group 2 (blue)	109.273	87.2728	120.284	1181.43	1184.71	1502.6	1134.22	1166.3	1393.15	39.3999	29.6549	29.376	329.658	260.353	185.962	14.9764	24.5146	16.8484	60.9997	63.6419	85.5142	38.3694	30.0139	19.2437	53.5704	24.3569	28.3766
Os01g0315700		Group 1 (turquoise)	0	0.620582	0	2.12778	0	1.07992	0	1.23627	1.45621	0	0	1.30632	0	0.64523	0	3.87966	5.46149	3.79304	3.12288	4.07717	6.672	6.65641	5.69997	6.68889	0.62127	0	1.15209
Os01g0315800	OsUXS2	Group 2 (blue)	160.882	159.788	167.706	196.8	175.681	212.756	157.964	191.139	152.415	146.186	145.884	198.313	161.095	138.584	163.595	160.188	145.992	140.66	151.649	157.676	156.352	100.842	104.58	115.864	142.852	126.497	138.436
Os01g0316100		Group 16 (lightcyan)	1.05762	1.12681	1.40456	1.3061	1.15796	0.225802	0.438593	0.388012	1.12877	5.51571	7.85121	5.34961	4.14548	7.09225	5.70364	1.50501	0.586439	2.31463	1.93396	2.82253	3.601	2.2921	1.29399	1.62962	1.33379	2.19197	2.05544
Os01g0316500		Group 2 (blue)	28.2913	33.0287	27.29	44.5521	36.2386	40.536	38.6954	36.871	42.7069	25.9413	33.2048	32.0622	32.1859	34.5566	32.6112	32.5381	28.9118	22.6691	31.1607	25.23	29.7418	31.4644	22.5305	21.0506	34.021	28.0737	24.9936
Os01g0316600		Group 14 (cyan)	10.0677	8.13036	7.64225	26.6433	22.7505	26.3672	28.8738	34.9084	26.4726	15.2044	20.1609	29.8572	19.336	15.634	12.4637	19.0712	18.4789	26.9359	26.7064	20.8892	16.9201	29.4809	35.0568	26.848	32.7152	32.2306	38.6506
Os01g0316800		Group 1 (turquoise)	298.154	311.165	301.922	264.582	281.803	222.391	222.98	232.004	230.4	212.805	201.721	195.206	271.096	286.956	280.415	332.578	274.778	342.016	349.305	344.242	344.073	281.58	255.242	306.034	307.378	254.305	239.817
Os01g0316900		Group 6 (red)	17.7517	18.05	17.5714	20.7646	23.0655	24.5061	21.4431	19.8308	19.1489	19.2639	19.958	20.3171	19.444	14.9024	19.3653	18.4353	18.0564	19.9539	19.2089	20.713	17.1515	17.8672	19.7768	16.7972	20.0026	20.706	21.0317
Os01g0317800		Group 1 (turquoise)	6.03238	6.62448	6.49305	3.16995	4.10847	1.66548	7.18186	5.50198	5.09047	3.91307	5.59469	4.67281	3.98617	5.59645	6.02228	11.9203	11.2762	8.02046	11.1192	12.0315	15.5694	15.094	13.4951	14.8511	12.2858	12.2425	15.8719
Os01g0318400		Group 1 (turquoise)	2.30692	10.581	2.81785	8.63239	7.76551	4.97422	12.7208	14.0687	11.9555	14.5734	10.1943	14.9743	1.01268	0.976349	1.69825	11.5393	11.2636	62.6606	35.6302	24.3393	6.97854	67.228	66.9763	65.4658	16.1396	32.3672	52.148
Os01g0318700		Unclassified (grey)	9.32605	5.97653	6.44486	5.16551	4.77889	6.47866	6.32581	6.40106	4.88913	3.42417	3.75333	6.01289	6.82784	3.36645	2.02376	3.27668	5.75088	4.45859	7.22687	3.34823	6.26788	5.17434	4.39999	2.72837	4.09469	4.83092	5.26509
Os01g0320700		Group 7 (black)	20.1694	16.8818	14.8277	5.74481	9.90254	4.95575	8.05099	8.43889	6.60213	25.6644	27.3989	22.799	20.4188	19.5148	21.2096	12.16	7.14328	4.08086	4.50027	6.48541	9.29837	8.31527	12.2632	8.53585	5.41144	8.99241	4.53578
Os01g0321300		Group 11 (greenyellow)	4.7422	3.88978	3.63647	1.85122	2.6364	3.79101	3.16782	3.02654	2.6374	4.85051	3.50135	5.53705	3.09648	2.83891	3.1437	3.6139	3.01222	3.20867	3.95771	2.445	4.03162	2.94462	3.74125	2.43091	4.01371	3.58114	5.02618
Os01g0321700	P0426D06.22-1	Group 1 (turquoise)	17.5029	19.3221	21.3004	15.3563	16.0348	18.3938	12.8357	12.9783	12.575	19.8013	15.6645	15.9722	21.1488	16.8634	19.9875	24.3332	28.4198	24.3912	20.794	23.6221	24.8069	21.4513	26.256	18.4483	18.798	15.7752	18.7047
Os01g0321800		Group 2 (blue)	26.4351	23.3236	23.9581	31.8495	28.9021	26.618	26.3913	25.0198	28.4712	23.8112	18.0797	26.5413	26.6658	23.2767	25.7573	20.3661	15.3696	19.558	20.8947	16.7766	16.1808	21.33	15.8449	19.1026	23.6467	21.7649	22.5569
Os01g0321900		Group 7 (black)	4.00687	5.91398	5.52788	0.926021	0.621461	1.10102	0.623159	0	0	9.16808	9.5765	7.65164	1.95204	4.53114	3.50055	1.96165	0.63477	2.97974	3.42122	1.568	2.50973	3.73677	3.55309	2.52011	1.87628	0	1.22235
Os01g0322800	OsWD40-13	Group 1 (turquoise)	12.5181	14.7505	17.7414	10.45	11.232	10.5019	13.6572	11.283	11.4844	16.9806	12.0054	14.7508	14.5682	18.8064	15.8462	19.4751	13.9003	15.7191	17.0148	14.9961	19.9293	12.9741	14.7794	13.5293	13.9889	16.4372	15.0799
Os01g0323000		Group 20 (royalblue)	20.882	21.6853	20.2615	18.875	16.1775	14.584	21.7494	16.8231	24.8644	22.1927	23.5139	12.0464	15.6301	18.6013	16.4976	32.2861	37.6541	30.7949	23.0245	33.1421	28.6222	33.7386	33.8806	25.2031	16.3265	16.0432	10.7703
Os01g0323100	OsPti1b	Group 3 (brown)	1.04825	0.99922	2.18584	1.31009	1.30058	1.49149	0.938753	1.33293	1.37841	6.95089	4.9336	4.85398	5.87754	3.05729	4.77684	2.87462	2.25501	1.98117	3.6354	5.2105	3.0247	4.83822	1.46403	1.56642	3.37237	4.30199	3.97061
Os01g0323600	OsSAM2	Group 13 (salmon)	654.571	631.474	598.405	694.685	604.813	642.998	712.669	735.087	708.487	343.885	381.867	235.563	325.746	390.738	270.121	580.912	610.127	498.316	354.975	417.47	434.945	496.108	440.013	464.017	230.659	205.721	165.534
Os01g0324400	OSJNBa0011P19.20-2	Group 1 (turquoise)	8.248	5.6967	6.48842	5.20743	5.91806	4.7591	5.00305	7.79678	5.20448	5.88865	8.09488	9.4769	7.37611	6.61236	8.40633	9.32731	9.29424	9.93426	8.53003	10.5772	12.5011	5.69437	4.95464	4.33846	8.68423	5.47286	5.11785
Os01g0326000	prx12	Group 12 (tan)	12.2539	9.6745	10.1322	11.6206	10.2929	7.79477	12.1877	10.3934	9.35812	8.51237	7.47254	7.15247	9.19379	5.19533	2.84273	2.8495	10.9896	4.65827	3.20475	4.14338	4.4109	12.7099	13.4612	12.0997	2.46394	3.48136	2.28341
Os01g0327000	prx14	Group 12 (tan)	7.27365	8.3817	5.9847	11.69	16.1629	12.0689	17.4569	5.11656	11.1142	8.66486	10.1457	4.58687	8.14438	5.23443	4.78647	5.66677	6.54177	4.36019	2.35684	2.6742	4.5326	7.6156	6.83012	3.76528	2.04365	2.20884	1.31107
Os01g0327100	prx15	Group 5 (green)	28.4714	30.7371	32.3966	141.282	136.813	163.542	42.2098	46.9156	33.3562	36.7847	41.2548	21.4963	62.3914	86.8275	82.3266	3.93276	7.53147	3.5515	9.80987	27.8533	20.1987	5.18012	2.37577	1.81163	6.20917	10.1944	6.64772
Os01g0327400	prx16	Group 7 (black)	500.816	504.102	490.153	237.036	214.202	259.284	155.395	216.108	173.087	475.876	489.547	488.355	380.19	450.288	419.745	355.74	313.925	343.729	236.249	284.938	323.951	339.499	333.412	353.951	272.572	257.366	244.422
Os01g0327600		Group 9 (magenta)	6.54328	7.63744	7.0957	4.9605	7.59264	5.83846	7.9794	4.55068	7.16195	7.87843	8.02495	7.07375	6.15752	3.90197	5.88283	4.39794	6.1834	5.88278	3.38988	5.18569	3.85737	6.07139	4.97681	5.98698	5.4562	5.64328	7.12362
Os01g0327900	OsFbox008	Group 4 (yellow)	4.86993	5.22938	4.50752	4.2112	3.75441	2.72831	2.99006	4.52549	3.56478	7.65971	6.67656	5.68534	5.39935	5.4932	6.70984	7.52146	6.31591	4.18309	4.37997	3.72203	8.89432	4.07281	4.25934	3.40156	5.54502	5.59063	6.15007
Os01g0328300	OsFbox009	Group 7 (black)	4.3608	4.5439	4.89674	5.33077	5.01428	4.92965	4.26095	4.9901	3.4309	7.43685	8.55071	10.7203	7.07359	4.85915	6.18955	4.16862	4.30313	4.43059	2.70397	4.27095	5.15581	4.27758	4.99501	3.80924	4.06313	4.22159	6.13283
Os01g0328400	RPS27a	Group 8 (pink)	660.402	632.632	729.286	431.31	484.435	382.491	439.424	443.72	498.537	325.425	334.882	303.591	385.905	490.261	389.401	612.224	681.635	604.372	608.494	623.417	671.239	507.156	443.476	459.596	467.318	347.134	322.54
Os01g0328500		Unclassified (grey)	23.9603	20.4431	22.4954	19.6319	21.6993	18.6935	26.6992	18.3485	28.2295	17.1656	22.1827	19.8617	26.7208	27.3093	22.6609	27.32	23.0961	22.5163	23.1935	26.2201	25.6926	23.0841	26.9947	19.0868	23.7275	20.4371	20.2901
Os01g0328600		Group 1 (turquoise)	14.2222	18.1991	17.2107	16.0437	13.5031	15.857	14.8179	16.083	12.9498	18.385	19.3239	18.7871	18.8777	18.95	18.3489	19.5368	20.7909	24.6316	16.1765	20.5965	22.0351	20.9647	18.3509	15.8063	20.6424	18.7534	23.9526
Os01g0328700		Group 14 (cyan)	148.799	149.332	142.244	196.491	170.72	181.999	191.271	173.608	186.119	117.846	126.114	97.6742	131.12	148.292	155.26	169.446	188.036	186.415	158.431	175.401	206.003	240.464	233.757	211.569	146.595	158.605	131.788
Os01g0328900		Group 4 (yellow)	10.0803	6.5956	8.04322	7.15261	4.15432	6.60684	8.10308	6.87896	6.65158	9.29131	10.958	9.62419	8.04525	7.14192	9.39392	10.3594	9.97045	9.22917	8.40179	9.02908	8.78064	9.63004	9.19145	11.1777	11.3954	8.61251	8.74029
Os01g0329400		Group 2 (blue)	16.9966	11.8272	13.5504	28.2936	24.9675	23.6057	28.3952	22.6596	29.4164	16.1	13.6159	13.4866	14.6758	15.8726	12.4539	9.43132	13.6672	11.6667	11.4987	9.54158	10.1445	9.16217	7.9081	9.88971	7.32466	9.41721	7.25206
Os01g0329800	IAI1	Group 2 (blue)	10.2299	8.00153	7.9276	16.8179	15.8685	19.4596	14.5769	17.9912	15.7856	10.4771	6.98089	9.49938	10.9608	8.84493	13.0424	8.54106	8.77195	7.26087	8.09778	7.11127	7.57018	5.40282	4.84533	4.38143	4.66181	6.7743	5.01443
Os01g0329900	OsGELP14	Group 3 (brown)	2.50453	3.64917	2.49288	1.59115	1.44458	0.220614	0.60506	1.82896	2.28358	3.84934	3.45929	1.39405	2.94218	1.60403	0	6.68351	12.1697	11.3095	2.33975	6.29337	2.18185	12.3008	11.6335	10.4819	3.83131	2.79296	2.47473
Os01g0330200		Group 7 (black)	143.569	140.981	234.222	10.1488	9.53769	6.91258	3.05009	10.4585	5.24524	225.243	239.851	360.769	2.21672	0.973492	0.989846	26.4601	36.3485	9.45626	1.57306	0.861357	1.83595	1.90111	0	2.69476	0	0	0.25962
Os01g0331900		Group 15 (midnightblue)	28.574	31.9155	35.5417	26.4231	31.1872	25.4055	29.1726	32.5414	28.3977	27.5508	33.1955	36.1863	46.7992	50.2159	44.8143	39.6318	32.7666	39.0941	39.7387	40.3619	39.2921	37.946	29.182	31.3793	36.834	36.5609	34.829
Os01g0332100	OsNIN2	Group 2 (blue)	19.9705	18.0366	24.3833	37.2798	35.0776	37.5627	32.5782	25.9223	34.3306	24.1432	18.0826	21.1578	20.7821	10.5774	15.6645	7.29103	9.29615	8.12254	8.13507	10.287	10.7213	8.91085	8.70575	8.78836	7.86094	9.44469	11.7292
Os01g0332900		Group 7 (black)	59.7632	56.6724	52.9015	42.0082	43.9017	38.3797	40.7852	43.8271	45.9519	49.8584	56.312	54.6004	48.3019	49.836	54.9811	53.2188	42.6115	43.4353	42.5829	38.3514	45.7244	41.8395	40.5108	42.2916	39.0528	40.1919	33.7397
Os01g0335700		Group 3 (brown)	13.4187	15.2752	17.692	11.4335	12.4331	11.8893	8.41388	9.24285	9.44623	23.2243	21.0825	20.1879	19.8346	15.6308	19.1258	15.7238	20.8189	17.722	17.009	18.2469	18.3044	18.2881	15.5102	17.5029	16.4503	13.5754	14.7197
Os01g0337100	OsTPS1	Group 2 (blue)	0	0	0	7.29955	9.01538	6.15311	10.7485	15.4914	10.3399	0	0	0	0	0.218182	0	0	0	0	0	0	0	0	0	0	0	0	0
Os01g0337160		Group 2 (blue)	4.03041	4.30734	7.30868	11.505	11.9491	7.31368	10.904	9.71942	11.0162	7.04366	9.34588	7.41987	6.80387	8.25998	6.09941	2.99059	2.71893	3.40647	4.16863	2.34105	1.98981	5.67034	5.89252	6.66071	6.08363	7.76934	3.79918
Os01g0337500		Group 2 (blue)	3.10821	4.48123	5.72433	18.0053	15.6371	20.0351	12.8124	16.1386	14.7806	6.76089	8.0812	12.2483	16.6189	12.099	9.3175	1.47965	1.38417	1.77854	5.68322	5.35296	7.74327	2.3913	1.61966	0.849309	5.01666	2.30126	4.10012
Os01g0337600		Group 2 (blue)	30.6852	28.9011	28.1437	39.9387	38.0911	39.0136	36.9998	37.105	39.7375	35.4796	31.877	37.4316	36.2509	26.3619	33.5593	28.5082	30.1568	31.1187	30.9765	24.7632	26.0938	22.3678	25.895	24.0163	28.603	24.1908	25.2348
Os01g0337700		Group 11 (greenyellow)	5.36178	4.97371	4.04373	3.46993	4.22975	3.62985	2.73232	3.13076	4.73575	5.91901	8.69996	7.5847	6.26144	4.60714	5.16638	4.03966	2.56883	2.08758	2.2434	1.11125	2.11108	2.73105	2.81793	4.92565	3.32669	4.13448	4.84814
Os01g0337900		Group 8 (pink)	18.0595	20.4633	22.6809	16.0542	16.7981	20.3253	21.9033	17.5567	17.5424	16.4326	15.5025	15.3969	21.5317	19.7471	23.3463	19.9225	27.406	22.741	25.8784	23.809	26.7417	22.3724	21.0379	15.7293	16.1721	18.6852	12.7556
Os01g0338000	OsARL1e	Group 1 (turquoise)	135.829	139.671	147.302	122.373	129.163	121.06	96.7263	98.7224	97.2643	95.4559	104.544	92.8264	161.558	181.271	138.824	205.074	197.336	189.043	186.704	195.326	203.127	162.756	148.684	148.33	143.943	130.368	120.384
Os01g0338100		Group 4 (yellow)	41.9876	36.8194	42.4545	33.0293	28.554	31.9255	39.8233	29.5046	30.6838	35.9195	46.8501	36.1332	29.2224	44.1947	29.9122	45.2499	40.7157	43.6556	35.8804	31.1957	30.3623	33.4692	44.4192	52.7339	36.7694	47.7027	39.538
Os01g0338200		Group 6 (red)	41.1699	40.1354	37.9643	52.4849	55.1822	62.2671	56.8822	52.8514	50.38	43.8347	42.1278	42.4763	44.8231	32.0193	40.3951	41.0876	37.2818	44.9728	41.9984	40.4057	40.7296	41.0404	46.903	50.7469	38.3227	37.8226	44.6027
Os01g0338600		Group 6 (red)	15.4462	14.6448	16.2742	24.8525	23.3486	31.2011	25.1677	24.261	21.0124	17.6554	13.8348	11.8256	18.2718	19.9817	14.504	18.7031	15.3852	20.8265	16.5716	12.4108	13.273	14.3257	16.4438	13.278	17.5433	16.5583	16.0719
Os01g0339500	ONAC030	Group 11 (greenyellow)	2.69987	2.46957	1.73672	1.06918	0.846996	1.4045	2.05428	2.52678	2.08081	2.99869	2.07776	3.84226	2.99491	2.63585	1.48203	1.77052	2.07872	2.04252	2.92096	0.510957	1.79083	1.37975	1.66602	3.10577	2.336	2.63061	2.19427
Os01g0339900	PDIL2	Group 1 (turquoise)	102.655	110.42	101.564	86.1554	95.0768	83.7297	65.7373	84.047	70.0017	82.8608	84.5465	83.2862	118.567	118.973	122.324	137.809	150.003	151.007	139.955	148.873	155.331	117.747	109.916	96.7265	125.607	124.639	115.41
Os01g0341000		Group 3 (brown)	16.8449	20.3938	16.5116	5.29439	6.05177	4.86498	6.22893	4.90947	4.36122	14.3649	14.6954	12.2053	13.7255	20.7262	24.8607	15.4006	18.8849	8.51543	9.98227	14.4677	16.5912	8.80229	12.6147	12.7234	8.15586	6.70641	7.73044
Os01g0341200		Group 2 (blue)	8.0641	8.03974	6.88075	8.56751	12.2841	18.4798	12.9856	7.87416	11.212	11.2131	10.9452	12.1786	12.6923	8.88925	17.9863	9.90817	6.41165	6.25422	4.34239	6.68461	5.84852	7.84117	8.02162	5.48398	6.499	4.13662	6.59905
Os01g0342750		Group 13 (salmon)	0.553461	0.654565	0.450808	6.15348	4.23931	8.74321	7.08777	10.3113	9.70438	0	0.54869	0.449284	0.494371	0.357878	0.411055	0.376401	0	0.563473	0.826928	0.928228	0.772707	0.598587	0.430579	0.652352	0.454259	0	0
Os01g0342800		Group 7 (black)	16.7651	11.5313	8.96687	5.79024	5.58103	4.08792	4.83706	12.2693	8.50484	8.11311	10.6542	6.61546	8.34497	8.04699	10.0443	7.34586	10.4085	10.0775	8.43805	6.35532	6.79604	6.70224	7.1586	6.00558	5.61034	3.95848	9.35491
Os01g0343100		Group 5 (green)	4.20346	4.24542	6.27308	4.40943	4.49681	4.88009	4.38837	4.09272	1.93345	2.51933	1.02526	1.65083	3.68273	2.9686	3.64803	0.180083	0.858374	0.438631	1.10224	0.852157	2.36339	1.4092	1.97381	0.987731	0.484082	0.444162	0.225463
Os01g0343200		Group 7 (black)	14.2053	13.4066	12.4634	8.56299	11.0862	10.4311	13.2323	11.6153	12.5214	17.2109	14.4883	16.0983	16.7356	14.0688	13.2149	9.92582	7.05158	9.6505	7.48158	8.61525	9.16548	9.4052	8.92902	9.22111	7.51014	7.48644	9.13821
Os01g0343300	OsGATA8	Group 5 (green)	99.6212	91.725	92.7232	94.55	96.2501	94.5764	119.131	115.294	117.085	75.1282	77.4787	64.2941	93.6305	91.2867	94.2886	22.1328	27.5626	20.9596	28.4542	28.9559	31.7466	50.0662	53.2301	50.8822	32.6362	30.4306	28.6081
Os01g0346250		Group 16 (lightcyan)	31.9114	35.0799	31.3026	8.4681	6.87315	3.95009	9.02361	13.0654	8.68859	61.2692	52.0992	44.5983	49.4743	48.0294	51.4334	29.7585	18.8755	19.4284	15.0576	29.7615	29.6908	26.2497	28.6204	34.859	22.9929	23.4887	27.6211
Os01g0346400		Group 4 (yellow)	4.22181	4.14422	4.14826	2.19243	3.10004	1.71208	2.91895	4.1265	1.97807	3.77134	4.91051	4.34237	3.80548	3.95896	4.52814	4.4657	3.9484	4.94083	4.39142	5.10237	4.94359	3.1647	3.97263	3.16656	2.861	3.79146	3.56049
Os01g0346600		Group 4 (yellow)	3.93459	5.35483	4.9918	0.423195	0.218852	0.460913	0.445157	1.33601	1.40625	5.74979	5.25477	7.98128	2.7315	5.28483	6.77836	9.27336	7.40669	8.66853	9.67655	9.25398	10.4414	6.18329	6.81944	6.22829	8.60075	9.31737	10.8698
Os01g0346700		Group 2 (blue)	18.4734	15.875	20.3853	21.0573	21.1212	19.3827	20.0759	13.2287	17.0845	10.8949	16.7355	12.2484	15.487	15.7389	15.9863	12.7549	18.7682	14.4304	14.3677	18.7587	17.9183	17.4326	18.4234	15.6064	16.3042	14.3778	15.524
Os01g0347100		Group 11 (greenyellow)	25.558	30.5218	25.5039	23.7598	25.1837	27.0662	29.2311	23.7347	27.3982	39.5415	32.1591	34.5142	36.0944	30.8876	42.028	28.9482	28.8667	28.1011	28.7244	33.5315	27.7222	29.9358	31.7349	30.6237	28.2305	30.0407	32.1008
Os01g0347200		Group 16 (lightcyan)	13.9182	16.1701	11.1041	9.71751	10.6649	9.81921	7.95663	12.8813	7.65891	15.3502	10.7626	17.4276	20.0954	19.0091	22.8632	13.9728	13.08	13.83	16.7017	17.1845	19.3736	12.5624	13.965	13.9438	17.8212	18.5418	19.5709
Os01g0347300		Group 7 (black)	16.6864	16.3713	17.3052	6.16383	4.09882	7.16114	6.01506	6.04097	6.54148	11.0734	8.85811	14.763	19.2996	18.0621	25.5935	3.60714	4.07834	3.73357	6.7492	11.0038	8.42111	2.26391	5.18858	4.65989	4.38588	5.97016	6.95897
Os01g0347500		Group 3 (brown)	152.477	168.686	152.219	6.66722	7.67873	9.3474	3.94923	4.93454	1.81737	186.697	209.873	147.285	73.5699	91.4064	89.1077	67.993	89.5009	73.9311	95.578	86.2828	128.731	187.583	208.223	232.849	41.6717	36.1753	15.7771
Os01g0347600		Group 3 (brown)	365.502	403.512	383.31	16.2097	15.2252	20.8759	10.466	14.9872	11.657	386.251	436.737	369.512	135.463	144.524	174.219	133.596	170.7	160.936	170.015	169.291	216.012	324.025	314.463	352.134	89.8008	72.0573	38.9107
Os01g0348000		Group 3 (brown)	82.2116	144.979	121.22	9.23091	5.99135	4.49236	2.39763	3.99505	2.53269	156.683	178.501	127.571	69.1898	63.1815	73.6236	61.6643	81.7116	67.0012	78.36	71.5696	103.343	149.569	143.075	202.782	39.525	38.8173	11.0888
Os01g0348600		Group 7 (black)	72.176	70.2979	65.8307	43.6316	46.7035	53.5199	46.4823	38.1699	47.9666	72.007	67.5627	76.0123	58.9281	53.9895	68.5351	69.869	66.8883	72.2504	59.1523	60.3249	65.7249	48.9083	49.4908	44.132	51.6378	50.5413	54.3922
Os01g0348700	OsRPL23A	Group 13 (salmon)	299.241	283.182	307.37	208.31	278.88	211.387	218.7	233.906	257.806	197.824	188.66	187.118	189.89	217.255	205.397	224.085	252.313	209.373	219.211	205.486	257.376	197.62	174.542	163.675	182.374	161.052	142.749
Os01g0348900	OsJRL	Group 2 (blue)	98.8284	122.237	135.435	2223.25	2311.52	4089.62	3649.86	902.584	2776.39	171.827	221.59	102.56	1452.69	1338.95	1183.4	214.556	28.2924	86.1965	440.218	633.517	268.864	61.3848	45.6231	49.284	177.867	111.484	79.8506
Os01g0349000		Group 2 (blue)	0.792201	0.887953	1.22842	3.89521	5.55343	5.57011	2.6632	1.35868	3.60524	3.89135	2.88472	1.95522	3.92309	2.93072	2.19137	1.8097	1.61716	1.36761	1.54062	1.76373	0.673171	4.82207	2.65995	2.60094	2.50651	1.66004	1.71316
Os01g0349400	OsPP5	Group 2 (blue)	32.8701	31.8368	31.3445	64.6861	63.9803	61.0864	70.2786	57.885	65.2211	34.3099	36.2419	40.859	43.8733	43.3036	44.1334	20.7465	25.9269	22.1453	22.2359	30.351	28.5082	27.1741	23.3415	27.6443	24.7358	25.3784	28.4344
Os01g0349600		Group 7 (black)	7.15573	7.48584	10.532	4.82792	5.35655	3.73247	4.79025	2.13583	3.89113	12.9012	8.92913	7.85085	9.42152	11.8392	8.74493	1.26653	1.10871	1.98741	1.69047	2.31056	2.71273	4.23673	1.82927	0.984406	0.958687	1.17983	0.14588
Os01g0350900	IPI1	Group 1 (turquoise)	20.4752	20.9604	21.4319	21.4632	19.4168	21.5686	24.8486	22.3477	17.0263	21.9061	19.0214	20.677	19.6213	21.9987	25.7622	29.2176	21.4797	23.2453	22.0251	25.6115	23.6636	24.6255	23.3169	21.9815	22.0914	26.8539	32.4728
Os01g0351200	PARP2A	Group 12 (tan)	3.64305	2.95998	5.10201	2.16826	2.95878	1.14538	2.61229	1.95583	3.84057	1.94844	2.06343	0.902411	2.18759	2.4472	5.51377	1.29426	2.43745	2.73333	1.90203	1.89454	2.36441	2.42341	2.33895	2.51326	1.35632	2.33274	0.61788
Os01g0351300		Group 14 (cyan)	20.522	18.0999	14.8058	25.3888	23.9613	23.9709	26.3432	23.4045	23.9598	24.3327	21.2061	16.5345	23.0019	22.3563	25.2212	27.877	30.0696	23.6222	23.553	29.2582	27.7493	27.107	27.1273	23.769	17.8233	21.8782	18.959
Os01g0351800		Group 7 (black)	14.7049	17.7649	14.9855	12.6516	13.8933	13.6631	14.3627	17.036	14.2608	21.1272	18.6934	18.5191	19.9536	18.6072	19.4296	10.4758	10.1555	10.4584	9.00818	7.56771	11.969	7.66292	10.7103	11.0132	7.14368	8.59396	9.8279
Os01g0353400	OsGSTF11	Group 2 (blue)	0	0	0	9.17231	5.02003	10.6841	22.0613	24.6492	22.147	0.689198	0	0	0	0.585528	0.658625	0	0	0	0	0	0	0	0	0	0	0	0
Os01g0353900		Group 19 (lightyellow)	11.6074	8.58421	9.24023	16.0739	13.1055	13.238	13.248	17.2064	17.3748	14.6434	13.9512	16.5551	16.5197	10.1834	13.4643	13.1297	13.1886	17.666	10.0754	8.54699	13.7681	14.9387	21.2711	14.5209	19.1579	21.4597	31.8097
Os01g0354200		Group 1 (turquoise)	5.61878	4.70391	3.92598	2.8665	4.21399	3.41242	4.79124	2.75147	4.2128	2.58721	5.71005	3.61955	3.31351	5.99886	4.15699	7.20287	6.74275	6.16942	6.25467	4.25804	9.40458	5.17709	4.77556	5.54752	6.96921	5.03149	5.53958
Os01g0355250		Group 4 (yellow)	104.042	145.064	144.02	7.68468	7.38588	1.87512	0	3.07181	1.33918	164.562	135.962	279.126	24.545	49.3252	53.1167	255.836	157.345	252.1	180.047	173.75	195.425	260.518	242.859	219.196	185.72	241.966	180.333
Os01g0355500	OsDjC5	Group 2 (blue)	11.1901	13.5392	10.9638	22.9782	19.135	23.5142	25.9997	25.8856	24.1272	15.1873	14.9177	16.3694	15.4158	10.6741	12.9222	12.0209	11.3794	13.0842	15.1256	10.8357	13.9445	9.81741	9.83976	11.1498	12.6979	9.8416	11.5854
Os01g0355600		Group 9 (magenta)	30.6371	27.4426	28.2539	31.0438	34.9781	32.4529	28.2901	27.672	27.2501	31.6635	34.7323	32.7967	32.554	26.3236	31.3859	26.4198	35.7138	29.5489	28.1629	27.4013	30.0544	28.0048	30.3795	29.5315	27.4719	28.2192	27.3542
Os01g0355900		Group 2 (blue)	22.1246	18.7951	21.774	22.3776	25.6331	27.0168	28.0498	26.994	27.7488	23.5276	21.9855	25.7497	25.1477	15.6375	19.2062	19.3528	20.0388	24.1427	20.5485	17.7918	18.3094	16.763	15.9298	18.3636	16.633	18.4559	19.8668
Os01g0356400	OsABCC8	Group 7 (black)	44.0328	42.3265	49.3919	44.8308	36.3149	46.2702	35.5413	37.216	33.8176	55.4329	58.6831	72.2086	49.5229	45.9309	47.158	37.3316	39.9094	37.8931	27.3853	28.8994	36.4053	31.0285	28.7044	31.7831	22.9256	21.301	21.4513
Os01g0356500	OsSTA15	Group 1 (turquoise)	5.74726	5.28673	4.37221	4.34432	7.25127	6.87726	8.3661	3.73778	3.69192	4.39282	6.22259	3.7327	4.36478	6.62652	6.47173	5.51125	5.77732	7.04769	9.03446	7.66521	7.48975	8.70461	8.70701	9.34133	6.47277	5.20425	8.09382
Os01g0357100	NiR	Group 1 (turquoise)	285.931	299.092	283.844	178.505	214.454	201.552	148.53	397.804	298.317	254.104	258.835	221.4	228.617	319.042	279.135	1657.84	1561.74	2021.92	1013.15	820.784	610.244	1631.63	1824.46	2037.8	1127.73	1026.87	1073.35
Os01g0357800		Group 4 (yellow)	18.1649	16.6891	15.2753	13.7228	12.746	14.8048	13.7176	9.84896	11.8961	20.1671	20.181	23.6166	18.5503	13.0853	17.0259	16.2981	18.2087	18.8791	17.301	12.9561	15.9902	12.6075	14.3526	11.5075	15.5632	16.674	16.8877
Os01g0357900	OsRALF-4	Group 1 (turquoise)	159.543	144.228	138.811	224.335	196.831	200.461	255.103	215.726	237.582	208.236	237.567	151.186	260.232	288.666	238.966	272.471	255.499	213.805	363.412	369.157	284.547	322.012	323.451	204.508	292.22	174.74	168.223
Os01g0358100	OsRALF-6	Group 15 (midnightblue)	444.627	498.499	480.408	706.27	643.02	633.9	324.828	478.988	384.403	367.073	382.528	388.058	450.305	551.46	481.668	372.91	340	396.157	729.873	741.319	750.957	376.588	347.475	338.845	579.606	515.344	485.511
Os01g0358400		Group 13 (salmon)	178.154	190.228	224.805	138.859	155.821	118.082	157.89	129.388	173.606	123.048	106.504	110.343	125.813	163.132	125.339	174.972	226.288	184.945	171.577	194.06	206.109	168.779	128.697	127.136	110.99	119.571	96.9269
Os01g0358700		Group 5 (green)	4.36946	3.9433	3.00375	3.06193	3.67522	5.20146	7.99103	4.85083	4.05524	4.43551	3.87259	3.45447	3.7738	2.25943	3.81491	2.0555	1.90464	1.44696	1.60285	1.70554	1.73519	2.01859	3.31238	0.799707	2.26246	2.49616	1.28017
Os01g0359400	P0514H03.33-1	Group 4 (yellow)	5.19231	5.22084	4.81287	3.25926	1.8445	2.72839	2.5474	3.06512	3.41901	11.7115	11.068	9.04469	6.86989	4.72295	5.84227	6.21433	9.66306	10.4262	6.01135	7.00212	8.87089	11.1302	11.096	11.873	9.96801	8.97633	12.9905
Os01g0359600		Group 16 (lightcyan)	7.45411	7.58602	8.23106	2.50988	3.67862	2.97143	3.37515	2.69493	2.93857	13.4293	17.1639	16.6664	10.2517	8.96322	10.3201	5.78179	8.49179	6.7038	7.3609	6.96365	6.53719	5.31689	6.80283	6.6414	8.57547	6.71601	7.2796
Os01g0359800		Group 3 (brown)	2.19579	2.98403	2.18996	2.47073	2.02669	2.28016	1.19346	1.905	1.9131	3.485	3.67455	3.49692	3.09749	3.50102	4.51677	2.4971	3.18207	3.79114	3.06877	2.77219	3.28818	3.1172	2.25696	2.87681	3.29155	2.82172	3.59799
Os01g0360200	RBOHB	Group 10 (purple)	67.0204	57.6161	58.7892	28.4847	34.8542	30.7965	55.0799	30.2188	57.5627	77.3569	70.7857	58.2135	52.1439	37.027	45.6456	36.4753	59.6118	37.992	27.1987	30.0267	30.4753	55.4479	49.8945	43.8102	18.3799	19.9273	14.1706
Os01g0360600		Group 5 (green)	28.9959	32.3228	33.7846	32.3095	25.5942	26.543	29.0594	21.6336	30.6633	28.8907	26.4389	29.1814	30.2156	29.8186	27.0115	28.2132	23.8439	25.3425	28.4556	22.1647	26.7005	19.132	19.8348	23.5413	21.4298	21.6788	22.7902
Os01g0361000		Unclassified (grey)	28.2309	28.2037	27.7657	26.1239	33.6042	29.4402	24.7316	28.9577	25.2197	34.5217	33.8175	35.971	41.1755	37.8969	37.79	43.6972	38.3384	35.4184	27.0294	32.9131	37.4695	27.2714	28.703	27.817	26.6277	26.2645	23.5893
Os01g0361500		Group 11 (greenyellow)	2.2678	2.92337	4.18523	1.12041	1.40652	1.79999	1.67227	3.57072	5.29611	3.87499	3.98347	5.46649	3.23786	1.24159	3.49341	0.897603	1.50099	1.92396	1.79746	3.53381	1.07555	5.22216	4.48682	2.84985	1.87522	1.80832	2.78487
Os01g0362000		Group 4 (yellow)	6.33445	8.18137	7.44246	7.76946	8.26281	5.13325	7.6991	6.84127	4.83575	6.30493	8.02603	8.95571	8.75285	10.748	7.8424	7.30328	8.61486	7.98421	8.61115	7.84606	9.72067	7.13861	8.41284	7.58061	9.72841	9.6643	7.48846
Os01g0362100		Group 2 (blue)	6.858	7.24816	4.91871	3.74083	2.2222	2.10639	4.48473	2.95246	5.4758	2.71226	2.1257	0.298152	2.09504	2.29621	2.83718	2.15745	3.43156	1.37634	2.84726	2.04503	2.41646	2.02259	2.35288	1.5067	2.40475	3.66609	2.13316
Os01g0362400		Group 3 (brown)	16.4914	17.4646	15.161	4.4568	6.33292	5.55192	5.30489	3.99587	6.29404	8.22111	11.2879	6.27198	15.7075	16.2098	13.1383	8.57217	8.70952	11.2779	15.3517	18.2994	11.2583	15.936	11.3569	6.08386	9.4005	9.13005	3.68676
Os01g0362533		Group 8 (pink)	6.02272	10.5202	8.23558	4.2409	4.29123	2.48246	3.19666	5.52388	1.42615	6.10334	4.19724	6.74247	3.39542	10.3202	7.90478	8.36788	7.27498	7.00806	10.099	5.88615	10.9634	4.44859	6.46138	5.58609	5.93851	4.80396	3.16948
Os01g0362800		Unclassified (grey)	4.15975	7.92239	5.64152	3.26431	3.48002	3.16574	4.24774	5.20712	1.06484	5.65333	6.1468	2.45751	3.28249	4.59793	0.570293	3.80394	3.02013	4.37842	4.11586	2.9296	3.75946	0	0	5.76636	6.06877	6.8799	0.743667
Os01g0363300		Group 6 (red)	1.99108	1.56009	2.82887	2.58629	3.09523	2.67185	4.09854	4.84934	6.39581	1.73145	1.00278	1.93336	3.31029	5.29787	2.45972	3.79836	5.20716	4.16044	2.81179	5.34215	4.04105	3.12819	3.35938	1.98778	4.56476	6.15909	2.05109
Os01g0363500		Group 9 (magenta)	29.7294	27.3769	24.9263	24.9618	36.5651	27.9931	29.8641	27.8385	23.4184	38.7845	40.7554	47.6985	36.694	30.9687	23.2027	32.4472	27.4972	30.1726	21.9595	22.2731	22.4576	30.5145	25.9207	32.8821	25.3348	29.8775	33.1891
Os01g0363600		Group 5 (green)	6.73252	5.37213	4.817	2.93581	4.77248	3.26823	3.1718	2.89431	1.44454	0.406311	1.00959	2.11185	1.23914	1.13546	2.80453	1.50851	1.39872	1.10275	2.69435	1.60011	1.78393	2.65399	2.64962	0.774581	3.12736	2.29548	0.732751
Os01g0363900	OsWAK5	Group 4 (yellow)	21.9648	19.353	20.0594	13.6435	15.7137	13.4576	24.5084	16.2258	19.666	20.1764	19.5919	22.2671	17.0029	14.2472	20.673	18.5643	24.1264	22.8516	18.427	19.7597	20.9907	17.6676	21.2818	17.4807	19.1161	17.5721	20.9139
Os01g0364000		Group 4 (yellow)	2.35839	2.18705	2.37237	2.24884	1.73687	1.85126	1.9061	2.6801	2.97563	2.8283	3.19381	2.8985	2.92829	1.50385	2.97043	2.94086	2.10378	2.81906	3.53667	2.38571	1.797	1.88067	3.08119	2.96544	2.36428	4.04871	2.38443
Os01g0366100		Unclassified (grey)	4.14685	4.38627	4.0408	3.41963	3.95327	3.49138	4.31504	3.91771	4.56228	5.10472	5.2146	6.31381	5.18958	3.86966	4.80233	4.03415	6.5142	4.76774	5.68258	4.20704	5.78491	3.11261	3.34572	2.9477	3.85892	3.21305	3.75796
Os01g0366300		Group 1 (turquoise)	3.06352	3.10426	3.31924	0.992328	1.39723	0.929529	1.29323	1.92579	1.64815	0.649497	1.11528	3.12277	2.22724	1.41452	2.27614	1.82446	1.87833	2.92665	5.63734	3.18787	2.38162	1.45643	2.10153	1.99058	5.95147	4.39111	5.79911
Os01g0367100	PHD1	Group 2 (blue)	12.2827	14.2764	12.4139	10.8651	11.2456	12.0656	12.3599	13.3705	15.9827	10.6227	15.7378	12.7939	13.5461	13.2313	13.6302	9.3598	10.8177	6.55737	10.4644	11.6446	13.6359	11.3796	13.8395	10.7663	11.1269	12.2642	8.56276
Os01g0367300		Group 2 (blue)	29.5335	31.9538	29.8832	34.2326	34.6591	37.5864	34.9894	27.1314	30.0897	27.804	28.5348	32.3707	34.1291	27.3981	33.634	30.4701	36.627	32.5624	28.1037	28.5876	31.3992	28.3062	28.1549	28.3433	21.3107	24.6645	24.121
Os01g0367400	B1329D01.9-1	Group 3 (brown)	28.4941	34.8785	33.8039	18.6088	15.2498	20.3745	13.1287	15.6195	12.248	37.4242	36.2315	46.2794	38.365	36.8184	40.7268	32.3641	31.0041	35.579	26.4239	26.7848	20.2673	38.5205	37.9569	39.4387	23.7821	23.3038	28.5765
Os01g0367700	Orysa	Group 7 (black)	37.8222	43.7295	44.1622	33.4241	34.1471	33.3216	35.7007	29.1456	33.6353	51.9234	58.7401	58.6096	47.3141	46.9684	53.8748	32.8996	33.5259	34.2259	38.9352	33.6435	32.7564	43.234	48.1712	46.8531	31.1176	32.4616	38.4378
Os01g0367900		Group 3 (brown)	44.0566	41.9585	46.1165	28.5792	27.6288	26.9975	25.6208	26.7895	31.0326	36.8035	38.7581	35.6154	33.0152	28.0181	32.9338	44.3454	44.9148	40.5561	31.4002	33.6908	40.5319	35.2919	32.3349	31.5075	20.0838	24.4596	22.9904
Os01g0368000		Group 4 (yellow)	5.88432	7.54787	6.46799	0.746797	2.07095	0.472732	2.06305	1.63948	1.53611	5.62498	7.22339	4.48489	2.82777	3.12173	3.42882	7.48715	8.33289	5.40916	2.7906	5.97466	4.45519	7.57627	8.30608	7.40266	3.86403	5.93917	6.50755
Os01g0369000	OsCUL1-1	Group 9 (magenta)	100.036	108.076	97.2752	88.8434	86.4615	99.4896	92.1925	73.3742	77.6586	105.475	96.3764	97.4989	80.0246	73.8467	91.3648	76.2119	92.8446	87.9346	84.3364	80.2161	84.3286	92.754	100.853	92.0221	81.8694	92.3359	89.7062
Os01g0369600		Group 9 (magenta)	1.74289	1.81471	2.20854	6.00797	4.60623	4.27982	4.28085	7.30132	5.50037	6.22537	6.72865	5.61957	4.19604	2.37387	3.82893	3.90657	3.15316	2.5324	3.00611	3.43931	3.06474	4.18359	4.21037	3.62055	3.7397	7.05894	4.15041
Os01g0369700	OsGSTF5	Group 2 (blue)	103.347	91.0631	131.062	1604.31	1343.64	1478.88	1675.52	2034.12	1954.69	170.362	147.5	203.179	428.546	473.859	318.782	20.9552	28.399	22.6831	94.9733	87.7929	84.0836	32.3207	43.0286	32.4764	47.1584	43.734	37.6316
Os01g0369900	OsOPR10	Group 7 (black)	12.8967	11.5154	12.6171	11.6685	7.58885	12.591	5.88825	14.3754	12.2752	37.7489	33.0823	38.2811	36.3982	43.3835	37.4212	21.6658	20.9879	27.4273	25.0524	23.3335	18.9508	13.1863	9.63922	10.7964	11.8687	10.7272	15.118
Os01g0370000	OsOPR9	Group 5 (green)	3.33862	4.08888	5.85285	10.7332	8.99211	11.0258	5.90291	5.20484	3.11821	11.9026	9.41083	9.75655	13.0994	9.25726	14.0247	3.4024	3.20617	3.1507	1.73794	0.878269	4.23597	6.44055	3.26204	2.01328	1.49124	0.646148	0.331135
Os01g0370900	OsGSTF8	Group 2 (blue)	0	0	2.96209	6.71329	6.13258	19.708	53.8221	37.7308	51.0098	0	0	1.06417	0.765366	1.53125	1.00716	0	0	0	0	0	0	0.378237	0	0	0	0	0.6582
Os01g0371200	OsGSTF1	Group 1 (turquoise)	0.928608	0.628934	1.95543	0	0	0.768173	2.05483	2.37744	1.87317	1.59328	1.50784	0	1.56032	3.18426	0.82881	3.29447	4.07919	4.00065	3.36832	6.18348	5.12272	2.99341	3.87336	2.05491	1.70122	2.45482	3.10275
Os01g0371500	OsGSTF10	Group 7 (black)	68.8818	80.4156	93.8918	23.1555	18.9795	24.0213	41.868	35.0452	53.2175	67.6406	61.5796	67.4191	58.3577	43.7863	78.1177	16.7115	25.3078	9.91032	14.555	13.5137	19.262	32.8833	31.6962	18.9217	10.97	8.31274	10.9776
Os01g0372350		Group 11 (greenyellow)	5.02341	4.85823	6.36582	3.2145	6.47953	5.38862	6.91015	4.1035	4.6874	9.27799	13.4539	12.2608	6.49026	4.0638	7.19438	4.80844	4.57655	5.41341	5.82698	4.4113	5.08295	5.46751	7.47942	5.65136	4.35761	5.93875	7.18845
Os01g0372700		Group 8 (pink)	85.5157	70.2281	81.0227	39.9332	46.3603	43.8659	43.4539	52.0587	49.1814	54.6218	46.89	55.6673	70.7587	71.5256	80.4389	110.284	99.8798	104.457	97.5045	98.9941	112.571	59.0677	61.5685	57.481	75.2207	71.7364	61.5065
Os01g0373400		Group 2 (blue)	2.10431	2.4955	1.09529	3.78555	3.66002	3.44665	4.30732	4.75638	4.56569	2.15764	2.80698	2.3596	1.78147	2.17219	1.67257	1.70101	0.833767	0.570108	2.41969	2.08236	2.89671	0.526205	1.0234	1.33302	1.39911	0.90366	0.779664
Os01g0373700		Group 2 (blue)	3.89391	3.28655	9.22838	27.386	28.2333	26.7262	35.2089	48.8251	45.8891	17.8731	15.5928	16.5151	47.5618	27.8719	32.8564	0.250752	0	0	22.2508	13.7463	10.5645	0.305917	0	0	5.70163	0.595369	1.05792
Os01g0373800		Group 5 (green)	7.59016	6.57963	12.3088	11.8405	12.04	9.50805	16.4017	27.5785	22.443	23.7248	17.0304	24.5183	22.6006	18.0864	14.7896	0.224382	0	0	12.08	6.74615	4.65872	0.433094	0.276302	0	7.2612	1.1783	0.653643
Os01g0374900		Group 5 (green)	41.3141	40.5812	36.0314	24.8825	30.7468	30.8991	34.6213	30.4593	27.6123	28.5289	30.9047	37.2535	31.1893	31.6959	34.8264	21.9622	19.0725	20.692	28.5985	24.3755	20.905	26.0241	20.6717	23.5035	21.1247	27.0293	29.2731
Os01g0375000	Os_F0781	Group 8 (pink)	30.5307	30.7547	37.822	27.0615	26.1168	24.4353	23.1462	28.7684	26.7033	28.9067	27.5048	25.8489	34.394	38.4975	35.0968	42.342	51.4481	48.3435	45.1768	48.6571	53.7973	24.1136	27.5919	22.2628	25.4404	21.3797	21.649
Os01g0375100	OsDjC6	Group 17 (grey60)	11.878	12.0851	11.3971	9.90663	9.99604	13.2812	11.2399	6.63395	9.47574	15.8329	13.8701	14.9401	9.14854	10.7398	11.6365	13.3724	13.9198	14.0173	9.54126	11.1358	9.06593	11.5287	11.2769	12.0102	9.67171	8.49217	11.1342
Os01g0375200	DHQDT/SDH	Group 6 (red)	66.7254	59.7943	67.3295	150.272	125.035	162.991	127.965	141.473	129.366	44.3043	39.9222	39.8913	73.5388	79.1019	70.6516	67.9502	79.0898	78.0508	77.943	81.39	88.5288	81.8356	71.6168	63.7493	55.5139	53.3887	55.7532
Os01g0375500		Group 3 (brown)	4.65905	5.69515	5.87421	0.695883	4.49178	2.33388	2.58509	0.43703	0.905625	1.74305	3.19015	1.97384	2.46252	4.11196	2.68794	2.43751	4.16742	4.28647	2.91401	1.18357	5.05153	7.90907	5.7221	3.58506	3.63791	2.60083	1.46278
Os01g0376200		Unclassified (grey)	1.94252	3.73258	1.18429	1.38506	2.0438	1.70406	1.57689	4.02858	4.46947	2.71299	1.97155	2.12248	4.2431	6.63706	3.37892	5.67337	2.75339	2.04946	2.2491	2.00969	3.99231	2.53584	2.11001	2.00445	2.93324	1.37359	3.60604
Os01g0376700		Group 1 (turquoise)	8.05924	11.8036	8.70213	4.11359	8.19212	4.86492	7.89961	7.80245	8.64257	8.42906	7.98525	4.73256	4.57469	5.42883	5.12191	10.7438	8.25361	7.12906	8.84494	9.80455	9.57445	12.1007	11.0333	11.0466	13.8978	18.7002	17.9864
Os01g0377000		Group 16 (lightcyan)	3.69217	3.44557	4.98664	1.32463	0.648287	1.19654	1.03772	0.595127	0.403052	6.90273	10.1039	17.9126	5.6847	4.96058	7.63094	1.43812	2.13942	1.77111	2.07825	2.09987	0.645499	2.35739	2.80131	1.89099	3.22304	3.67933	1.80094
Os01g0377500	CycL1	Group 9 (magenta)	38.3887	39.5199	41.9093	44.0007	39.9966	48.0316	47.4038	45.4182	46.884	44.7354	46.5191	53.4361	46.4654	39.4872	47.0631	34.0839	37.2638	32.6779	33.9465	31.4274	33.32	32.2724	30.5766	32.8659	32.7081	32.1514	40.2752
Os01g0377700		Group 1 (turquoise)	27.5318	28.2995	24.9949	25.9937	26.9808	33.4592	29.6395	25.2558	25.3896	20.345	21.7825	18.6994	27.9293	28.4717	30.0636	38.0304	36.0699	36.0126	40.4865	41.83	34.6433	35.071	34.0673	27.968	35.7576	32.8899	31.5295
Os01g0379400	OsFbox010	Group 11 (greenyellow)	2.9376	3.69637	4.38147	3.57968	4.50303	3.15189	3.41894	3.44381	3.71326	6.19521	4.25392	5.77515	3.8288	2.70412	4.05024	3.24847	2.98914	3.78532	3.10773	5.18444	3.39269	4.5727	4.37216	3.13883	5.31309	3.89778	5.26739
Os01g0382450		Group 1 (turquoise)	1.65509	2.01648	0	1.28289	1.69192	4.41111	1.52972	3.31437	1.34283	3.02146	3.64705	1.43988	2.2845	4.094	0	8.24925	7.66746	8.24556	5.87809	6.00387	6.09342	7.22314	4.76773	10.4166	7.22479	5.05261	5.84107
Os01g0383100	OsEXO70FX7	Group 4 (yellow)	9.67798	11.8594	12.7004	8.12104	7.08007	8.4705	5.75752	7.78947	7.36053	21.3304	19.3036	26.2288	12.1808	10.9068	14.0539	19.0742	19.3296	26.0312	19.5342	20.3788	20.9951	19.7091	22.0363	25.2672	28.1469	25.8374	25.0417
Os01g0383700	OsWD40-14	Group 2 (blue)	45.6705	45.8625	46.1735	184.433	156.654	187.061	216.174	206.589	232.292	65.6495	55.7503	62.3433	76.771	55.6825	68.622	25.1088	36.4658	30.741	36.7279	37.827	36.3198	30.1052	33.9834	34.336	37.2895	37.6482	41.9668
Os01g0384300	OSJNBb0093M23.7	Group 2 (blue)	2.56592	3.82151	3.19627	7.48045	9.35128	10.2437	5.45463	5.09419	7.33817	5.56414	6.00823	3.38159	4.6813	4.74557	5.27666	4.69231	6.02569	5.09448	3.62066	3.51663	3.90775	3.95933	5.7259	3.69939	3.26806	4.03007	2.72082
Os01g0384800		Group 21 (darkred)	105.898	89.1658	108.995	150.399	209.295	176.497	189.899	175.718	196.603	385.896	385.719	162.906	384.507	322.714	207.505	132.579	107.291	33.029	264.339	174.153	101.863	212.356	228.65	61.2563	220.781	55.8209	45.0657
Os01g0385400	OsSLAC7	Group 3 (brown)	1.80555	1.8944	2.9202	2.77826	1.32056	1.5725	1.62847	1.04414	1.98526	3.47408	4.94355	4.11029	2.66453	2.74769	1.20893	2.34434	5.64259	3.62486	2.1048	2.10807	3.37876	3.91696	4.17044	2.29373	1.49014	0.674436	0.515872
Os01g0386500	OsRNAG	Group 6 (red)	0.209001	0	0	17.8757	15.7013	16.2791	17.8178	27.221	27.6899	0	0	0	3.17283	2.81378	2.58649	0	0	0	0.484282	0.55037	0.934551	0	0	0	0.126621	0.357287	0.573485
Os01g0386600		Group 9 (magenta)	11.0345	4.55712	7.09948	8.42249	11.6953	5.26581	11.7358	12.9106	11.3395	9.69277	12.5823	9.12912	10.2635	8.97252	12.1285	1.46619	5.32927	3.43133	1.05951	1.46589	3.79196	5.2385	6.37788	7.74077	5.57624	7.40859	16.5481
Os01g0386700		Group 7 (black)	47.0749	41.6481	43.324	39.8031	44.227	40.2795	48.6728	45.8329	44.5713	56.9822	56.0376	67.9363	58.1436	43.4972	48.9925	34.5244	34.3138	30.0921	24.2116	23.8528	33.3911	23.4593	31.0554	30.3809	33.5335	39.7764	43.0361
Os01g0388000	OsCYP734A6	Unclassified (grey)	1.76828	4.60261	4.10002	2.64331	2.97093	2.56574	1.05785	3.07691	1.84542	5.51051	2.8985	1.02071	3.08968	2.97061	2.88782	2.48311	1.75235	1.55006	0.870411	2.65351	3.65853	3.36347	4.8057	4.56991	2.94772	3.16627	1.96847
Os01g0388200		Group 1 (turquoise)	8.40389	4.85202	6.82702	3.75313	7.468	5.07643	6.13203	5.31258	9.7339	9.94313	8.26726	7.26308	8.01666	8.47444	13.0656	14.8287	15.7576	18.394	17.4536	12.5228	16.6768	8.52189	12.0593	9.61184	17.3694	13.0889	14.6327
Os01g0388500		Group 1 (turquoise)	31.7756	24.4981	29.1686	20.5245	19.7096	20.7934	26.3762	22.8416	32.7816	25.7636	30.8329	34.143	33.1524	27.7312	33.2337	40.5514	31.0113	33.5738	40.1687	31.3592	33.1254	19.478	26.4645	28.8328	35.4835	35.5555	50.1662
Os01g0389200		Group 5 (green)	9.32574	10.5393	15.8209	55.6989	44.3864	57.8477	19.8011	23.9112	25.0673	9.46309	12.27	10.9655	12.7282	11.4758	6.41351	1.02964	0.87076	2.04158	5.06464	2.36712	4.24713	0.505365	0.845061	0.368065	0.819271	0	0.509975
Os01g0389700		Group 5 (green)	8.87157	10.8365	20.4233	93.9442	79.9872	99.6584	12.3281	34.373	29.3769	12.2733	16.3029	9.99344	29.7088	23.1466	14.8016	0.453901	0.18306	0.549309	4.14448	1.66548	1.77534	0.393783	1.86968	0.213493	3.27052	0.445553	0.698233
Os01g0390300	OJ1123_G09.26-1	Group 5 (green)	13.1942	17.6881	20.7714	18.5956	24.4005	20.0851	29.9986	14.1921	25.7566	25.0979	20.1902	24.5062	21.5321	22.1833	20.967	12.5942	9.71817	14.385	16.8871	12.0204	14.699	16.5564	17.1589	13.8875	19.1269	16.5693	16.188
Os01g0390400	OJ1123_G09.29-2	Group 1 (turquoise)	8.00705	9.91552	6.92346	8.60893	8.18902	7.51092	7.22145	7.68088	7.35887	9.39495	6.75445	8.99199	8.34085	8.08095	8.90553	8.68825	9.60021	11.089	8.06111	8.42199	10.9407	6.09196	9.19748	8.74349	7.81294	7.79587	10.3875
Os01g0390600		Group 9 (magenta)	3.6285	3.60847	3.37389	4.59843	4.2819	5.38946	6.40461	4.16193	5.66772	4.75026	4.95697	7.29553	3.78261	2.37463	4.1654	3.19572	3.05407	2.53438	1.71631	2.48918	4.64476	4.15463	3.51209	3.18303	2.37083	2.52765	3.97959
Os01g0390900	OsDsPTP1	Group 6 (red)	33.4134	23.2667	23.5745	25.3229	24.742	25.5194	24.9925	22.7904	23.9765	15.143	20.5938	14.6307	17.6326	19.7912	26.097	20.4594	21.887	25.3911	19.1528	27.2374	23.7795	19.5158	20.5527	18.0023	19.8396	27.2052	25.7838
Os01g0391100		Group 9 (magenta)	3.13838	3.74019	2.59288	3.67341	3.49791	3.32702	4.03227	2.09105	4.36451	3.52739	4.54028	5.05795	4.12726	6.10092	4.72138	3.49175	3.01943	2.39218	2.69356	3.31484	3.14177	3.70697	3.8562	4.79388	2.68115	2.71469	2.85163
Os01g0391500	B1109A06.1-1	Group 4 (yellow)	14.337	10.233	10.2563	6.89812	7.30328	6.30978	10.3287	8.82004	6.58037	9.92733	11.8735	13.3988	9.33903	8.96856	12.395	11.8772	13.5816	11.9242	12.1094	10.1143	12.6857	9.25379	10.4405	8.50176	11.3536	10.1619	13.0796
Os01g0392100		Group 2 (blue)	11.0804	13.8266	13.6433	12.3743	19.0476	16.8089	16.3979	15.4428	17.2375	10.1448	11.0895	8.37065	16.1825	12.2851	10.8486	9.69792	9.84822	12.9447	12.4813	13.5032	12.2614	9.76762	11.2838	9.1768	8.79551	12.6365	7.54204
Os01g0392600		Group 7 (black)	11.7739	13.0647	10.7329	8.21217	5.77496	8.77529	9.95822	3.80214	4.55918	77.0919	59.884	47.6392	27.4486	13.6168	29.9822	0.387495	0.414058	1.78133	1.19918	1.8396	1.66382	0.763564	0.938652	2.53288	1.33467	2.26386	2.0414
Os01g0392800		Group 4 (yellow)	8.85313	7.83137	8.63866	7.26358	7.20029	7.40676	5.73009	6.07455	5.48119	10.3627	12.5163	9.26013	12.8483	8.42656	10.7099	12.5602	15.5388	11.0195	13.0882	9.9577	12.7898	7.93589	8.32747	8.02865	9.21313	9.71087	10.7254
Os01g0393000	B1109A06.34-1	Group 7 (black)	6.76051	9.91877	6.94177	4.0222	5.0874	4.5383	7.53055	4.90523	5.13054	11.9692	13.1146	9.82872	7.91633	4.19015	5.77427	4.4663	5.16158	4.62417	6.36901	4.3251	3.71617	5.69474	8.18742	8.56798	3.57787	3.75401	5.31542
Os01g0495701		Group 12 (tan)	12.7164	13.4828	8.88185	28.8914	30.8147	29.2106	16.9262	25.1948	17.3219	10.5065	12.31	4.36709	2.40805	1.9211	0.844866	4.33193	2.59233	2.91994	0.141142	0	0.03416	4.27133	4.3549	3.32293	0	0	0
Os01g0495900		Group 11 (greenyellow)	11.9077	10.8262	11.8465	9.65148	14.0431	11.1105	12.9446	9.66356	11.0529	16.3499	18.0212	13.253	12.7984	11.9721	12.5641	9.55933	10.1471	10.0551	11.2087	12.4081	12.151	15.043	19.4574	19.3342	16.7827	19.2003	18.7103
Os01g0496900		Group 6 (red)	12.9688	14.931	12.8129	16.8574	18.8571	16.3868	18.9176	19.1798	15.2296	10.2435	10.3436	12.2559	15.6335	17.5044	17.1344	14.0953	20.5979	16.4345	17.9842	16.0295	18.4508	17.3833	13.7815	15.3105	16.0895	17.8925	16.6382
Os01g0498200		Group 1 (turquoise)	75.7879	65.4489	60.9484	79.1326	90.0508	84.5539	93.4912	95.4511	80.7499	64.5049	70.9654	76.8801	98.6567	82.8176	100.212	110.133	92.8076	95.1446	106.435	95.6928	110.757	72.6252	81.2083	83.0045	108.372	109.541	127.055
Os01g0498300		Group 6 (red)	0.565828	0.41121	0.104678	13.5902	15.9079	17.4962	21.7312	17.7228	21.6607	1.14273	1.02507	0.257659	4.68124	4.33473	5.03223	0.448047	0.826005	0	3.58048	2.05395	2.11257	2.2047	1.39245	0.211208	1.53561	0.493002	1.60879
Os01g0498802		Group 6 (red)	0	0	0	31.5923	33.0033	23.8435	46.5866	62.0618	61.3001	0	0	0.387083	5.95879	4.32414	4.9798	0	0	0	5.60653	3.19867	2.54127	1.13792	3.08944	0.963279	4.05789	14.093	18.3352
Os01g0499300		Group 11 (greenyellow)	18.0955	21.2413	18.8245	21.0118	21.613	22.5698	23.4702	23.2824	19.3959	23.6883	26.6575	27.4984	23.548	16.3391	26.1551	19.5507	23.8116	24.9526	25.2819	24.9885	25.8977	22.2594	20.1164	22.6783	26.1363	25.5116	27.0615
Os01g0500500		Group 4 (yellow)	15.5391	18.8721	13.0149	13.9773	15.2247	12.8109	17.9804	13.7471	15.6605	21.0696	19.0821	19.4905	18.2511	16.2981	20.4904	16.1355	18.8193	19.4574	19.9272	18.6044	19.4658	15.4819	17.0048	17.4916	17.2401	16.9792	17.3823
Os01g0500600		Group 11 (greenyellow)	5.7282	7.95755	5.34311	4.39299	4.91634	5.46826	5.32429	5.15821	4.81303	12.8862	11.1784	9.78802	7.09267	5.81764	9.40619	6.48258	6.26006	7.08454	6.83568	6.41087	7.06827	7.00828	6.42367	7.31912	6.02983	6.92779	9.66602
Os01g0500900		Group 7 (black)	7.50041	8.22736	9.09106	6.02858	6.41247	8.59725	7.33719	5.37667	5.50256	10.1345	10.2465	7.10724	9.00718	9.22133	8.41205	6.90009	6.53939	6.72672	6.27708	8.43928	7.02236	10.0419	7.79244	6.11346	5.27283	5.82464	5.43882
Os01g0501000	OsMED9	Group 1 (turquoise)	22.6034	27.5207	26.0955	25.9526	16.8339	17.2085	24.2228	27.4913	20.9558	21.4467	19.9391	19.9938	21.143	21.512	27.297	30.2634	28.9102	24.3361	26.6995	25.8678	33.5801	21.7865	21.2872	25.5739	27.9148	23.7381	19.9737
Os01g0501700	OsTATC	Group 5 (green)	11.8304	10.1507	12.5268	7.44184	11.2354	10.3748	10.6952	7.27365	12.8454	13.0587	13.2838	13.173	13.4588	9.86937	12.2853	9.41279	10.4706	11.2684	6.35306	8.17319	8.32723	9.08119	10.5023	9.61459	10.5068	11.6257	10.4695
Os01g0502400		Group 11 (greenyellow)	53.5322	47.1009	54.2756	33.5571	32.7517	38.8948	40.9802	45.5515	39.6808	55.2018	45.0209	52.1755	44.1365	42.9831	47.8318	45.2542	43.0832	45.4918	38.3476	46.6707	37.8723	40.2997	46.8271	37.7859	42.1041	45.7234	44.3734
Os01g0502700		Group 10 (purple)	56.1246	53.8008	64.6078	27.9624	19.7646	17.8124	21.6781	29.3134	24.2328	32.8223	35.9917	18.3369	23.0532	26.7062	16.0806	41.01	37.2783	36.0607	21.7336	28.3024	30.6447	55.9703	40.3949	40.4995	12.413	16.4577	7.23606
Os01g0502800		Group 2 (blue)	23.3672	26.5479	24.3956	35.6841	35.2877	32.5646	26.9486	36.0114	26.4548	36.7836	28.156	43.3838	39.1771	31.5302	36.4131	24.7416	21.5784	30.889	21.5766	19.2535	21.2608	19.7423	19.816	16.6442	18.2539	20.2021	22.4818
Os01g0502900		Group 5 (green)	7.52201	10.9716	4.03558	11.4044	11.7851	11.085	4.67243	5.95446	6.21814	8.69513	14.7137	11.2712	8.33601	9.46094	9.95317	2.657	8.66924	6.82913	7.6215	5.99409	8.12348	6.15996	8.84848	7.08657	0	7.86621	4.73722
Os01g0503400	OsNRAMP6	Group 3 (brown)	16.0978	17.855	14.602	7.34544	6.62366	7.3653	6.61971	8.45669	8.41012	28.4054	26.3564	27.6129	10.3997	9.39579	9.25373	17.5476	22.2581	17.094	9.34734	14.7739	14.0049	10.782	11.3385	10.0329	7.76621	8.37795	8.1311
Os01g0504100	OsPUP8	Group 1 (turquoise)	6.01908	4.63809	8.47509	1.93053	2.19582	0.565904	2.69983	3.30538	3.2669	6.93661	6.51055	6.7534	9.54734	11.5725	7.1635	29.3792	27.4242	27.1948	17.5228	21.3452	28.0007	32.8154	30.435	33.5367	21.9242	18.4112	26.1755
Os01g0504500		Group 6 (red)	34.7441	37.3241	40.5702	91.1829	85.6968	109.589	80.2144	76.1222	80.2207	32.5137	34.7275	41.2747	69.2635	66.4496	68.9444	43.4124	45.407	50.4401	49.7346	52.5851	52.3792	44.5348	53.0905	50.2987	60.5013	57.256	60.5597
Os01g0505400		Group 2 (blue)	46.2433	50.7747	47.8192	224.512	212.58	241.315	203.039	205.132	212.959	60.2829	59.2279	57.3618	111.017	100.466	122.825	43.5961	40.6602	41.9657	43.3991	48.2783	53.49	60.0862	65.7886	62.6652	46.3746	58.371	53.6422
Os01g0505600	OsCML11	Group 14 (cyan)	2.64615	4.67017	3.5405	6.01658	4.68191	4.13826	3.61684	5.71907	5.33418	5.2897	4.5398	3.3618	3.8113	2.48678	1.5882	5.02862	5.23782	8.08996	3.09723	4.81284	7.75674	7.5065	8.83879	2.75182	1.99589	1.36259	2.03123
Os01g0505700		Group 8 (pink)	13.5646	11.7329	14.0256	8.52558	10.994	8.18947	9.65444	6.18668	6.90107	10.3201	7.93976	9.18337	12.1599	13.12	7.11538	14.0859	19.7108	13.4018	12.2893	11.5208	15.669	14.3138	13.1442	8.59066	5.95116	6.36005	8.9675
Os01g0506100		Unclassified (grey)	7.57479	8.83616	7.46712	6.7197	5.49591	4.49686	6.67467	5.70388	6.38372	7.33215	6.40143	8.18877	9.21583	6.48743	6.5802	6.83961	5.90898	7.23871	6.40493	7.26337	7.53712	5.96865	6.96335	8.59993	6.3592	6.05288	7.38245
Os01g0506200		Unclassified (grey)	7.83357	8.10947	7.88682	7.85753	6.84335	8.34924	8.36894	6.86761	6.39119	8.92538	8.13941	12.1571	11.115	6.59384	8.75693	7.99177	10.3159	8.70444	6.72264	7.87425	8.63091	6.8196	8.24897	7.5195	5.49994	6.98552	7.93377
Os01g0507000	miR159a	Group 5 (green)	20.2228	17.8108	21.732	9.90903	8.3992	10.3101	11.9833	18.5365	14.4339	13.2196	11.5608	7.90812	6.19689	5.77324	4.63718	8.79142	5.24707	5.23533	8.5757	9.79878	9.99944	4.7583	4.27674	5.08058	9.43816	13.6743	8.57328
Os01g0507300		Group 5 (green)	42.7078	50.1036	54.4985	36.2839	45.6366	40.9263	41.7383	48.5142	39.542	48.9702	41.4492	46.4386	42.7349	42.7541	41.5673	37.9474	45.0569	34.7058	29.5365	35.2618	35.9262	32.139	33.8475	29.2105	33.1722	32.365	25.1556
Os01g0507500		Group 11 (greenyellow)	50.3417	51.7858	50.4176	39.1524	37.3707	33.9084	36.7486	37.2333	38.1922	56.0475	57.3581	55.6311	52.9657	46.0927	45.957	36.5034	39.8882	41.8517	43.0284	41.1312	36.8616	37.445	44.6985	41.937	42.3055	46.8386	52.2654
Os01g0507700		Group 1 (turquoise)	74.5793	76.3807	72.1233	9.25193	9.82022	6.1104	14.9578	42.3304	30.6488	49.6864	48.5765	41.1232	39.3239	49.2739	53.8578	99.5206	88.7232	70.2347	89.0339	107.086	108.559	87.6963	94.3854	101.657	113.878	104.823	121.172
Os01g0507900	OsClpP3	Group 1 (turquoise)	18.0246	17.8154	17.2708	7.13243	8.2271	7.2893	10.6939	12.0766	13.3957	13.3359	10.8598	14.7928	16.0071	16.9441	14.7629	23.0624	19.226	17.1271	16.4404	19.852	20.623	15.2876	16.1368	13.714	18.6099	16.0711	19.2577
Os01g0508000	Os1bglu1	Group 4 (yellow)	17.9974	15.086	17.5612	7.52446	7.04517	8.11291	7.21863	11.3921	7.51886	34.171	35.7102	25.2741	32.4721	25.4822	31.3777	33.9053	31.4043	34.6092	38.0333	55.9445	50.3615	54.5909	65.3553	69.1417	33.1174	43.5174	45.8941
Os01g0508100	RH3	Group 6 (red)	33.6519	30.4903	40.2963	29.9703	25.6712	22.1518	37.0296	28.6189	27.3144	7.31306	13.7179	9.35475	32.2739	23.851	23.3731	19.0731	12.3368	7.20892	61.1947	46.765	32.3269	33.2973	43.6114	20.6199	52.902	21.8445	36.6792
Os01g0508300	P0455H03.7-1	Group 16 (lightcyan)	5.83242	4.13405	4.3085	2.30364	2.90131	2.33208	2.69744	2.53525	0.955541	4.05754	1.74025	4.57152	5.55305	4.04102	3.96902	3.00144	3.91538	3.87226	2.7768	7.61403	3.78233	2.99554	4.46825	2.78423	6.63322	5.4758	1.90866
Os01g0508500	RH2	Group 7 (black)	107.605	129.769	150.799	6.539	9.88162	7.73247	6.15995	8.14639	5.59219	7.56156	5.69388	18.6101	88.4426	67.8679	64.4199	8.18505	5.02311	6.74945	61.9918	48.7938	49.8757	29.6454	43.1295	37.4335	31.7228	18.7111	23.9144
Os01g0509900	Os_F0780	Group 12 (tan)	1.65358	4.6172	3.68835	3.7529	3.76167	2.66863	2.34737	1.86867	3.07606	2.46383	1.83792	1.28452	3.25272	3.24623	0.656413	1.44803	1.22587	2.62217	0.913398	0.632162	0.877028	2.18788	1.65867	1.17836	0.987508	0.700434	0
Os01g0510100	OsMKK6	Group 2 (blue)	77.5395	68.421	90.8827	86.2481	76.9098	93.2482	124.749	119.395	121.358	61.1253	51.3982	55.9996	72.0033	70.4219	74.5632	56.2266	59.8037	62.9226	65.6378	72.3205	76.3923	52.0928	65.7982	44.9301	70.516	70.8216	60.3525
Os01g0510200		Group 2 (blue)	31.4909	32.117	56.7565	272.086	248.921	199.908	342.707	627.069	537.186	38.7351	34.9974	33.524	258.204	209.152	235.484	0.835208	5.13372	4.12565	41.9064	43.5917	51.1012	22.0142	11.2923	5.1296	26.5672	15.5337	23.0951
Os01g0510500		Group 2 (blue)	15.349	16.882	13.6021	14.132	16.8224	15.8289	16.1501	14.6573	17.1777	12.0349	16.3138	14.9017	19.3501	14.9927	17.7246	13.2613	12.3359	11.4775	12.6774	10.7642	13.3985	14.0335	13.5918	10.7496	17.5103	11.6481	14.5756
Os01g0510701		Unclassified (grey)	5.76763	3.71794	3.18525	2.84382	4.0426	5.84929	3.12633	6.32914	4.41425	2.37335	5.25183	3.97957	2.78834	5.58563	3.73225	5.4911	3.64736	2.33998	3.79655	0.932406	5.39923	3.75366	5.3475	5.06113	2.47366	2.4138	4.15023
Os01g0510800	TAF6	Group 2 (blue)	32.8188	32.3025	33.4965	33.9695	35.7384	36.2281	37.9804	34.0353	35.4289	34.8631	33.4168	31.6974	43.4872	30.5373	41.1735	25.0543	35.7416	37.5897	33.2351	30.5586	29.9131	27.4776	30.0192	32.5603	29.891	29.9342	33.1364
Os01g0511000		Group 4 (yellow)	64.278	79.0443	63.2771	30.2399	30.303	23.9484	26.0449	22.4004	23.2872	128.286	127.984	91.6412	57.1589	55.6535	33.1004	121.577	95.3804	153.963	42.482	26.0966	10.5094	167.297	167.556	184.621	74.081	64.9523	64.0757
Os01g0511100		Group 6 (red)	12.9086	10.512	10.5073	35.6185	31.1862	37.8082	33.7475	29.671	37.4669	7.34136	9.08117	8.61438	20.1946	15.1694	18.7389	3.56566	9.95863	7.6434	14.484	9.64876	11.826	13.1127	13.0161	17.0988	24.8094	17.4775	21.1452
Os01g0511200		Group 8 (pink)	30.9667	33.6344	36.119	22.8727	25.1026	20.4055	20.7461	22.5311	23.5565	22.4828	24.9692	17.8725	30.2442	29.1332	24.5215	39.8911	47.4084	39.2661	38.3298	46.6085	42.2845	28.5948	32.8919	28.8226	29.5607	24.3656	24.498
Os01g0511300	OsRpn9a	Group 13 (salmon)	47.1061	45.8489	42.8314	32.5525	41.1048	34.046	41.6761	31.5038	38.9706	28.3237	24.3752	23.5538	31.5668	35.7643	31.7377	45.5843	50.2757	39.8368	32.4007	38.6264	42.0913	43.5495	40.804	32.5416	39.2015	36.2678	32.9264
Os01g0511700		Group 7 (black)	5.00664	4.42406	4.29714	2.15445	3.48813	3.5745	3.4495	5.64026	3.74831	7.1801	7.0322	8.02434	6.09922	2.59283	4.11718	2.49638	3.61854	1.7264	4.67707	3.47293	3.99894	2.24527	3.77361	4.05466	4.41463	4.07081	3.82899
Os01g0512100	OsDjC7	Group 6 (red)	35.6487	41.1313	41.229	57.6091	60.4502	60.0322	53.4353	48.5231	48.5991	34.2696	35.1009	35.4204	45.4995	48.1975	42.8068	40.8233	40.8722	35.6047	38.759	38.7169	42.0461	33.962	31.5574	34.4482	36.5813	32.0781	32.452
Os01g0512200		Group 4 (yellow)	12.0493	12.0491	10.7896	7.10749	7.32034	7.1587	7.72145	6.39972	5.58899	10.6962	13.3386	11.1257	10.5305	8.35456	11.6104	11.1688	15.2184	11.366	12.6591	12.3113	10.6657	14.2999	13.2837	10.8362	9.55744	14.7651	12.7578
Os01g0513100	OsPP2C03	Group 2 (blue)	16.0396	21.4754	26.9152	32.3097	39.28	36.4021	47.2135	48.227	48.7232	36.1404	36.6362	33.1585	25.1635	23.5211	27.3536	20.0033	30.0058	31.4465	27.1559	31.2387	37.049	23.3049	27.4712	19.3156	24.9549	25.2016	17.2467
Os01g0513200		Group 14 (cyan)	4.921	6.32865	5.1847	7.39642	5.84058	5.36218	7.39813	7.19064	7.88978	6.07899	6.76821	7.6758	5.67847	5.22481	6.2401	7.45854	8.08186	7.04459	7.24571	7.62485	7.80126	7.15732	6.82066	6.03611	7.63657	6.80468	8.52534
Os01g0513400		Group 2 (blue)	30.4369	33.3386	29.5765	63.5309	60.4209	62.8458	75.291	60.9705	69.6731	32.3273	35.1219	39.9951	51.8126	40.9147	44.5569	26.4001	30.6576	23.847	28.6223	34.5324	30.4512	26.0487	25.9245	26.5913	25.8305	32.061	30.7021
Os01g0513500	P0504D03.29	Group 7 (black)	3.52522	3.13684	2.8084	2.11273	3.73844	1.6362	1.68172	4.31268	2.20708	4.32123	2.95062	3.88372	3.74632	3.64521	3.80861	3.5762	2.53656	3.03882	4.8645	3.52915	2.91539	2.78543	2.76908	3.30134	2.2524	1.78569	2.47894
Os01g0513700	P0504D03.30-1	Group 1 (turquoise)	43.2467	42.8984	45.4882	32.835	34.091	34.9406	30.1332	32.3383	32.8594	28.3992	27.3671	26.6592	33.8959	41.8274	40.1422	49.4758	62.0175	42.4854	38.2712	48.9354	53.448	54.052	45.842	42.5371	39.4787	36.9629	30.4776
Os01g0513800		Group 8 (pink)	28.5982	29.7548	31.3784	21.2887	21.0714	24.6162	18.9894	22.8672	21.0791	28.011	21.9861	26.1956	21.2194	36.179	23.8125	36.7497	39.8861	34.2757	37.2154	44.7127	47.3881	19.5173	22.5766	20.2596	28.6594	27.4374	18.7201
Os01g0513900	OsACK1	Group 10 (purple)	7.53393	10.2977	10.7519	3.94998	3.86631	3.62698	3.56177	3.28228	2.69014	6.19731	4.82784	3.82093	4.1969	2.49501	2.91813	4.72687	7.365	6.46768	1.99908	3.86578	4.52472	9.28234	7.64241	6.38273	2.94017	2.9742	1.79777
Os01g0514000	P0504D03.37-1	Group 5 (green)	111.462	107.417	85.2514	86.271	99.3774	90.8954	117.036	114.774	104.697	112.368	117.255	114.812	98.538	93.638	89.4903	80.94	78.728	88.3405	89.5074	79.6956	78.5701	76.2539	66.7338	78.594	94.5117	90.0334	93.0123
Os01g0514300		Group 14 (cyan)	18.5868	17.4127	17.8692	19.4736	21.4392	20.2207	19.245	15.8295	16.9472	16.9178	15.1158	16.0422	18.1853	18.3246	16.9396	19.1898	25.4063	21.7212	21.3627	19.8451	22.0271	20.6132	18.7581	15.9132	17.4397	15.366	15.421
Os01g0514600		Group 10 (purple)	7.09516	7.60266	7.22238	3.96807	3.90401	2.74872	3.39497	2.47654	2.10342	6.74257	6.69921	2.74438	4.04344	4.0618	3.68633	3.65294	8.05943	4.28229	2.30118	2.69713	3.68058	6.77279	6.26212	5.73998	0.888375	1.5155	1.60208
Os01g0514700		Group 2 (blue)	5.82678	6.0522	6.23947	10.6062	10.1253	8.7305	6.98535	6.80811	6.56059	6.13362	5.93119	4.75251	5.27807	6.76113	6.85278	4.64762	7.43868	4.1777	5.37458	7.32189	8.2439	6.58369	6.25014	5.36131	4.45982	2.84008	2.76421
Os01g0516600	B1108H10.11-1	Group 3 (brown)	34.1326	28.5593	38.4357	24.3515	27.7326	23.2094	22.9234	24.9606	24.1896	30.013	28.3403	24.1887	29.2196	32.7865	34.0438	33.174	34.1137	30.2494	23.4947	31.2357	28.5285	28.092	27.8118	29.7467	17.9369	22.8769	20.5842
Os01g0516700		Group 6 (red)	3.24922	3.23956	2.30081	2.94585	4.45834	2.85358	4.17082	3.41848	3.75303	1.93946	2.92099	3.25562	3.32112	3.55884	2.46886	3.46873	4.2312	2.26784	2.04997	2.49033	2.5197	3.38543	2.67447	2.78621	4.30362	3.46613	3.19712
Os01g0518500		Group 4 (yellow)	17.3067	17.3835	13.228	10.0102	10.9406	9.34676	13.9989	12.4484	15.5336	23.3599	27.6517	16.8042	14.0445	14.0382	16.6109	21.0897	19.4373	19.8925	20.3024	24.9681	17.9512	20.7227	22.2696	26.0773	14.6437	25.5799	23.7312
Os01g0518800		Group 2 (blue)	6.19497	5.87206	5.38991	7.39173	8.20433	6.29948	5.78392	5.48856	9.08131	5.29593	6.21894	5.13794	6.59841	8.09618	6.17919	3.91961	4.82111	5.59556	4.97436	5.28496	6.96959	3.69842	5.85361	7.24928	4.49076	6.23851	7.00116
Os01g0519100	OsFbox013	Group 6 (red)	3.79528	3.40298	4.00835	3.50898	4.25257	4.84944	6.23811	4.72934	6.35821	3.58428	3.37851	5.29527	3.7985	4.62327	3.76714	4.89098	4.79363	4.90546	2.95976	3.82016	5.34369	3.99387	3.8575	5.85951	4.61558	3.44651	4.53151
Os01g0519400		Group 7 (black)	13.8272	9.00277	10.5595	10.8925	10.8451	9.37763	6.9239	12.3168	6.56873	15.5665	12.1928	13.4603	13.8224	14.6971	8.73696	10.1544	10.7759	8.16846	11.6806	10.2181	9.86	8.69529	9.56979	12.9117	11.9858	9.29395	11.4385
Os01g0519700		Group 11 (greenyellow)	23.2534	13.3436	10.4477	11.1882	12.9501	10.7108	11.309	16.2775	13.3666	23.1585	20.7136	22.0705	13.0408	18.4351	15.7569	10.7187	12.6989	9.87148	11.4847	17.085	14.4246	16.1297	14.9523	23.5202	15.4957	19.8769	27.3349
Os01g0520600		Group 2 (blue)	2.13656	2.55521	2.88442	4.95779	5.18134	6.37707	4.81277	4.16104	5.5329	2.10267	2.61646	3.09798	3.2037	2.08098	4.03019	2.4759	3.02449	2.21219	3.15508	1.81262	2.69864	1.95861	2.82799	2.23924	2.53441	2.71782	3.48
Os01g0521200		Group 5 (green)	4.50192	5.70566	5.68259	8.12407	7.75044	8.68071	5.78102	8.46067	7.75672	7.81745	9.00449	11.6583	8.57273	6.69468	4.97499	2.56461	3.73877	5.06559	4.02609	5.25906	5.03755	3.37719	3.00689	2.54007	5.28223	3.82811	5.47332
Os01g0521400		Group 2 (blue)	14.5542	19.1452	15.6956	24.2824	31.5311	31.4711	26.0548	22.6521	24.8461	20.63	22.4584	33.9487	24.4215	20.0014	23.4809	13.2647	13.3693	17.1356	18.0269	18.7929	15.8357	16.9212	19.0129	21.6978	18.2004	20.62	19.8877
Os01g0521500	OsDjC8	Group 7 (black)	25.3423	27.8047	27.834	23.4629	23.1493	22.6778	25.3654	19.3128	24.8609	30.237	34.8702	33.0986	27.6183	23.4383	28.6157	24.6889	23.3109	24.9844	22.8618	22.0669	23.9107	22.8881	26.5298	23.5757	25.8925	20.0801	27.2456
Os01g0521600		Group 4 (yellow)	10.1493	11.1593	10.7641	2.25879	2.00348	3.4468	1.65428	4.32546	4.01464	17.232	16.924	21.5731	7.77747	6.47957	10.388	26.9987	30.9747	38.4514	24.5288	18.644	19.7868	32.061	31.6339	28.3696	26.6375	29.4126	31.3601
Os01g0522100		Group 1 (turquoise)	3.59001	7.35743	8.02293	0.869366	0.537847	1.40578	0.405541	1.14143	1.53014	1.69388	2.89469	2.37609	2.30793	4.96675	2.88018	5.72927	5.24765	10.9679	7.12634	6.5309	8.03422	2.97056	6.61538	4.52546	3.41074	3.06769	8.35359
Os01g0522400		Group 1 (turquoise)	20.5223	27.9744	31.3022	2.14421	1.63905	4.09559	4.3128	8.00042	6.99874	13.2597	10.401	24.9902	20.1105	17.7747	16.4627	40.7358	33.4671	41.2018	48.7513	37.8192	55.8544	29.2664	34.7978	35.1943	44.0585	42.7675	61.9741
Os01g0524251		Group 2 (blue)	1.20495	0.361137	0.9189	3.30928	3.70022	6.12606	7.71026	6.15483	4.0072	1.39841	0.842846	1.92901	5.49291	2.50186	6.70881	0	0	0.452978	0.623371	1.55378	0.231614	0.126033	0.227374	1.20784	0.641511	0.465047	0.441386
Os01g0524500	OsMYBS1	Group 7 (black)	13.4542	15.4954	14.5486	5.97899	8.56429	4.1476	3.06008	2.65658	4.51246	17.8548	22.431	19.645	11.3289	7.46282	8.43401	3.04102	1.23885	3.87262	2.86489	4.11761	1.78764	4.23991	8.74695	13.3393	3.02695	5.93174	6.1755
Os01g0524700		Group 6 (red)	3.30526	2.90485	3.62931	5.906	4.38484	6.73509	6.31103	8.33985	7.54823	4.55486	7.19692	6.45876	6.14167	3.77594	5.43934	5.02369	7.48131	4.75215	5.09513	5.87811	5.62082	5.57387	6.07953	6.48331	3.617	5.1875	6.55887
Os01g0525100		Group 1 (turquoise)	4.22289	3.08589	3.68901	1.39983	1.85333	2.43397	2.64394	1.78812	2.26753	2.93068	1.26629	1.17709	1.86225	2.17588	2.73634	5.21612	7.76021	6.0622	3.03508	6.51744	6.15959	3.83963	4.86686	3.50586	2.56653	2.59893	3.45625
Os01g0525700		Group 3 (brown)	24.1926	22.5379	18.2512	19.8592	11.3646	11.1062	9.80213	8.70469	8.67736	22.6465	16.8454	13.1166	28.0816	27.4129	20.9489	16.2813	24.3739	19.3904	16.9689	18.5642	12.9324	21.9482	23.8947	33.4573	7.83372	14.9413	7.58014
Os01g0525701		Group 3 (brown)	19.1703	13.7188	19.3816	3.48726	1.91133	3.75229	1.18781	3.4133	3.28493	8.5589	8.14563	6.81302	14.6749	15.5522	17.579	5.83776	9.98832	19.6576	8.86135	1.97296	7.57412	11.0004	11.3738	11.8542	3.12785	13.5954	4.57423
Os01g0525800		Group 6 (red)	42.149	42.8069	28.54	60.0831	79.5285	99.3538	48.594	47.1281	62.7884	33.8527	28.5482	31.8686	44.7343	52.3673	44.9897	39.3586	52.4768	49.9927	44.0296	44.3963	43.9604	37.1341	36.2073	50.7262	29.741	31.7261	18.1366
Os01g0526100		Group 2 (blue)	17.2025	19.3041	14.9243	15.2332	18.3209	20.1445	20.2632	19.1474	19.6624	17.2574	20.1335	16.4853	23.8189	23.133	19.6022	21.5142	16.714	17.6811	20.9994	19.8374	17.6267	17.7458	18.5051	21.8551	11.4105	13.077	12.4319
Os01g0526200		Unclassified (grey)	17.9055	18.4305	22.5451	18.8357	16.7079	18.9489	17.2144	17.9443	20.8811	21.6855	15.5853	17.6912	23.4952	22.0094	14.5637	17.4008	20.7597	25.9422	12.8657	17.9097	18.1939	16.7168	18.4091	20.0588	16.3711	13.9727	16.8877
Os01g0527400		Group 4 (yellow)	28.936	29.429	22.9966	20.4769	20.4818	20.4408	20.7171	18.5173	22.1563	28.8488	27.486	28.4879	27.6156	29.1266	29.0051	22.655	29.1074	27.9006	27.4252	23.8347	25.0007	24.4785	22.0231	25.2222	25.2033	24.5556	26.4647
Os01g0527600	SHL2	Group 11 (greenyellow)	5.55151	6.57132	4.45875	3.15124	5.9268	4.81605	7.57038	3.89909	4.34351	10.6453	8.88427	7.08384	6.16329	4.27376	5.16662	4.43705	6.01212	4.3334	3.85994	4.78808	4.87718	6.31039	6.90334	7.18103	5.3123	6.90361	5.84772
Os01g0527700		Group 18 (lightgreen)	62.7842	60.133	60.9039	55.188	59.0835	54.8708	54.9363	56.3054	50.8808	61.1274	51.2626	57.5041	62.2965	60.0875	66.5164	53.8586	56.8341	68.416	69.7369	60.2486	61.538	83.8011	80.8947	89.5147	69.0283	89.4919	81.1179
Os01g0528000		Unclassified (grey)	3.76873	3.27926	4.26151	1.77594	2.17873	1.71256	2.3488	4.10108	4.50293	2.35419	1.61662	4.39175	2.22173	2.98707	1.96974	2.76066	3.46505	2.22505	2.2902	2.49525	2.99356	1.39624	2.1741	1.48964	1.4483	4.60824	2.3329
Os01g0528800	CADL	Group 6 (red)	59.141	56.4507	53.8113	219.846	205.034	209.425	324.323	257.87	302.895	83.6936	84.2196	100.662	108.884	110.281	91.5226	63.2818	66.0137	83.6503	82.9093	66.9734	72.2939	77.1485	78.9156	78.9919	91.9427	95.2345	92.8049
Os01g0530300		Group 1 (turquoise)	5.3638	5.62089	7.08687	2.87443	3.60748	3.30657	2.92174	3.20114	4.91805	7.56281	3.77391	5.771	5.46251	8.0602	5.68724	6.82447	7.34352	9.58343	5.61974	7.96932	9.4955	4.67236	3.31464	5.95649	5.41567	4.96207	6.88242
Os01g0530316		Group 8 (pink)	9.99528	9.95437	9.51439	4.16779	12.6289	3.97849	9.32494	6.15704	1.31808	1.72179	3.76249	4.59818	5.49947	7.2314	7.05551	9.13185	12.9553	6.07077	10.3551	12.4204	8.08509	4.78523	7.20785	2.4787	7.5138	10.5854	7.05704
Os01g0530366		Group 6 (red)	104.61	84.426	90.6799	78.4232	90.0344	88.0712	100.698	106.321	87.6634	60.5641	58.9176	56.9258	86.1005	91.6769	84.4343	92.0176	96.6121	94.3054	92.231	106.718	81.0892	69.3855	68.4628	86.9119	82.0558	70.9755	84.6392
Os01g0530400	OsGRX5	Group 1 (turquoise)	15.9743	18.1561	16.452	13.2759	12.1361	13.7858	14.8117	17.3859	14.6584	10.291	15.68	15.4199	18.5352	16.8943	17.694	19.2935	21.4265	19.5697	23.1154	19.3151	18.8568	17.4915	15.4384	15.1533	18.0606	17.52	19.9876
Os01g0530500	Os_F0571	Group 1 (turquoise)	7.17639	7.41307	6.09509	5.25175	5.51622	4.70834	4.78723	4.6644	6.63367	6.74141	6.75316	7.47258	5.99515	5.46349	6.49033	7.89545	5.77244	5.49396	7.20264	7.28845	11.2353	7.16486	7.24538	6.40579	7.6763	7.31111	8.40395
Os01g0530650		Group 7 (black)	14.9565	16.0646	15.2699	11.2164	12.8609	12.3519	4.39241	12.1368	5.76169	19.4031	13.9767	13.5863	20.1401	23.6016	19.2986	8.53083	9.80744	9.24721	10.7859	10.2988	8.44554	13.6982	9.21741	11.5893	7.18004	13.9411	9.60754
Os01g0531000		Group 2 (blue)	6.29376	5.64206	5.98402	5.47581	6.43268	6.4165	9.00229	8.7195	8.27454	9.30258	3.77857	7.29163	10.5871	9.24369	6.70022	4.67352	6.29242	5.32473	4.16142	3.46728	7.68217	2.93668	5.09047	3.46918	4.87075	5.14873	8.79649
Os01g0531200		Unclassified (grey)	8.1843	8.89998	6.74514	6.03619	8.01021	6.01047	9.29805	9.09992	5.85191	8.65175	8.34091	9.35481	10.7685	8.56624	9.05047	7.88333	8.86032	8.83475	8.43074	8.53716	8.17367	5.755	6.70261	7.08005	7.46349	5.64235	7.72168
Os01g0531400		Group 10 (purple)	9.46535	10.4498	6.87843	5.12153	4.61183	4.51911	6.15942	5.00564	6.06717	6.52749	2.44868	2.22521	2.98079	3.19023	2.51867	4.24968	6.42228	2.49953	2.36179	5.1353	5.72093	3.50733	8.39377	6.29556	1.95871	3.90872	2.27715
Os01g0531500		Group 1 (turquoise)	120.48	125.157	136.567	71.2315	97.4301	64.1071	104.679	111.254	119.991	114.487	102.078	97.7752	89.4524	108.487	106.165	139.661	127.8	155.564	166.018	182.741	175.409	184.686	189.339	203.308	215.077	226.244	221.166
Os01g0532200		Group 2 (blue)	53.7435	51.2869	51.1609	51.061	48.9506	42.6322	52.3197	54.6231	50.8923	47.5744	46.122	52.4922	57.6632	47.1433	61.3606	58.9644	48.3708	45.531	47.3239	41.7878	49.6237	35.668	40.7387	40.0238	40.4019	36.2751	45.0122
Os01g0532300		Group 2 (blue)	0.95133	3.51644	3.15629	5.26587	6.65848	8.78825	17.3203	2.65298	4.51525	0.217282	0.844101	0.949912	4.07161	3.20104	2.82827	0.109086	0	0	0	0.715739	0	0	0.33922	0	0.414654	0	0.360842
Os01g0532800		Group 12 (tan)	13.2225	13.4292	10.3191	16.8558	11.5481	12.4638	16.2855	13.9596	13.1838	10.6163	9.16543	8.38566	12.1299	8.37866	10.6325	6.19887	5.41292	5.37884	2.88544	6.7915	4.36241	8.36647	7.09635	5.30131	3.25794	5.86429	2.46531
Os01g0533000	OsGSL9	Group 5 (green)	32.6424	31.1264	29.3246	21.9527	17.4535	23.5594	26.81	18.3237	18.7831	19.511	19.8381	19.5221	16.7572	12.5555	21.7537	13.1354	15.5462	16.7336	16.3941	20.5483	19.0681	12.6819	11.1445	16.3715	17.5155	15.5392	19.1331
Os01g0533100	OsGSL9	Group 5 (green)	8.60127	6.01072	5.99408	5.65992	5.47913	5.09482	9.10516	3.55735	7.74579	9.39275	7.49781	7.05242	4.10455	2.30269	4.72438	1.98551	4.82613	7.49781	1.98513	3.12598	3.98176	2.39998	4.62642	4.50082	3.73311	2.43574	3.77963
Os01g0533500	OsGSL4	Group 5 (green)	6.74808	6.9082	5.10625	7.69758	4.48574	7.25756	8.74297	8.58518	7.9842	7.57428	7.41806	6.43241	5.22242	6.10779	5.68855	3.38232	5.43181	5.20879	3.48938	3.82104	3.13634	5.1686	8.82456	5.88972	4.24558	3.55746	2.96782
Os01g0533900	OsABCB2	Group 7 (black)	25.6351	29.997	33.3306	16.0343	19.6704	10.7264	6.27451	14.0197	6.40789	52.6306	60.8571	67.4391	54.5265	49.6482	58.789	25.8174	23.4427	19.1061	35.878	35.6436	29.9895	23.4183	23.635	28.3722	19.49	19.6347	21.9808
Os01g0534800		Group 5 (green)	25.8471	29.6292	30.5244	192.408	173.269	183.438	240.783	228.627	267.522	28.9347	31.1297	24.7032	33.1682	30.45	34.3444	21.7397	24.5157	22.3301	31.1323	28.4337	22.7696	28.4411	24.2408	25.9238	23.993	29.7373	22.9637
Os01g0534900	OsOSCA1.1	Group 14 (cyan)	94.167	99.6799	107.752	136.862	97.4865	130	117.14	124.163	135.453	110.881	108.525	94.991	93.8431	84.0678	90.5589	166.946	185.323	186.172	171.125	184.326	166.013	136.726	137.966	140.32	154.17	163.115	162.011
Os01g0535400		Group 4 (yellow)	7.4308	7.12465	5.55276	5.52928	8.11408	5.14637	6.00352	6.24898	5.0559	8.83114	10.1631	8.55166	9.85619	9.56635	9.95874	9.7565	12.1297	14.0289	10.8716	13.1149	10.5127	8.92111	8.46879	7.17015	10.8896	9.09611	10.3211
Os01g0535900		Group 7 (black)	15.749	10.3084	11.1209	5.39215	10.4399	10.2275	7.30405	7.15386	7.28422	15.2297	13.8639	14.5961	10.6013	9.54335	8.79111	3.68181	4.63173	2.99098	5.54761	2.60125	4.24139	7.04291	4.23456	6.23508	3.94734	4.39651	6.45009
Os01g0536000	OsCIPK08	Group 11 (greenyellow)	25.2652	22.0597	27.0019	17.335	21.1316	20.7623	25.2233	23.8551	21.6856	25.9914	28.4622	36.7236	22.4982	22.9933	22.6199	28.4005	23.3061	25.0422	20.5501	23.7062	21.2296	22.045	25.5069	22.2727	29.7633	22.2538	26.055
Os01g0536400		Group 4 (yellow)	23.3538	18.2129	24.157	8.48448	10.6637	9.5453	12.2609	17.7437	12.295	31.9864	41.4986	42.2752	23.195	20.1042	21.2849	47.3574	37.9262	47.0879	40.5642	33.2677	25.8347	33.0833	45.6568	42.4542	52.1488	56.7294	46.5342
Os01g0537250		Group 7 (black)	72.9352	98.1262	89.8681	43.2007	48.8752	54.345	57.8807	53.2067	40.1261	106.494	126.45	220.275	116.841	99.9679	95.9377	25.9365	33.9973	34.7499	23.9254	22.4385	19.8101	11.5216	13.4985	19.5208	36.0568	19.8626	25.4481
Os01g0538000	B1166B08.10-1	Group 13 (salmon)	105.423	86.7712	89.8436	79.3111	76.5227	84.7074	80.2827	92.052	82.9338	84.5277	75.0217	76.5291	84.368	81.8076	72.2419	86.602	97.6087	100.708	82.2348	88.8966	96.0808	72.2552	81.719	75.42	80.8107	66.8858	78.2156
Os01g0539400		Group 2 (blue)	49.5017	44.6984	40.0447	46.2191	60.757	48.4401	50.5178	54.9415	54.6953	51.8883	51.5561	54.7567	62.1913	52.3243	44.4225	52.5704	53.9618	52.6377	45.3202	40.9394	54.5493	35.8696	42.8118	35.9587	41.6886	48.5352	48.595
Os01g0539900		Group 8 (pink)	12.1124	11.634	11.3221	11.4271	11.7392	12.034	8.51411	11.3514	11.4324	10.1877	9.03055	12.0703	11.0705	13.8897	12.1921	12.867	13.5682	10.5436	14.3711	12.6136	15.7466	8.12756	10.2371	7.49008	9.0264	9.86598	11.7833
Os01g0540800		Group 17 (grey60)	17.8782	16.7866	16.8348	15.6686	18.1211	16.151	17.8315	16.4517	16.899	30.5969	27.9042	31.6776	25.3645	15.7228	21.0026	17.592	26.3734	27.5421	18.9889	19.5386	20.1853	16.4151	20.1213	20.9421	12.6937	15.6999	16.9016
Os01g0541000		Group 6 (red)	45.1253	41.0697	48.8872	43.6785	52.97	51.4243	47.643	58.6839	49.3862	53.4522	50.0229	58.2196	54.4988	48.7919	51.5164	55.5862	63.1257	58.1394	63.8779	52.0752	63.8882	37.8335	39.581	33.3127	47.8435	52.2233	57.7266
Os01g0541600		Group 5 (green)	16.5983	11.702	16.391	17.4812	14.056	13.5981	19.1214	19.0161	18.1864	17.6593	19.7357	20.0351	18.0755	18.9673	15.8143	10.389	8.01426	10.574	11.1484	11.4039	10.2308	12.0894	11.3988	9.96079	12.8317	18.1508	12.224
Os01g0541800	OsSWEET2a	Group 4 (yellow)	13.3242	21.144	16.9808	24.4405	20.9305	20.6062	7.09363	13.0292	16.8706	28.2077	30.073	20.478	32.0988	37.1895	36.3931	47.0069	43.464	57.2653	41.5216	39.5949	43.2505	45.6716	51.7476	46.6169	44.0594	37.6523	37.1427
Os01g0541900	OsPP2C04	Group 6 (red)	20.9245	22.5204	22.9923	39.143	32.9177	38.7723	39.0736	35.1854	33.2744	23.5354	21.7763	25.3482	42.6759	36.9411	37.5343	15.9959	18.6603	18.949	38.4746	33.7716	37.4445	19.1366	22.3138	15.7134	35.0774	27.7841	33.1247
Os01g0542000		Group 15 (midnightblue)	30.4118	36.942	28.9682	12.16	14.7191	15.2755	18.7948	21.6857	22.5551	17.2743	13.9565	11.7974	46.2367	60.3311	56.1091	29.4594	26.167	23.6583	54.2828	66.8816	65.6177	23.3539	22.2084	28.7567	70.2884	58.9164	59.4488
Os01g0542700	OsbZIP04	Group 14 (cyan)	63.486	59.075	63.7349	67.8544	67.8417	73.4663	69.0056	58.614	73.0576	46.7779	62.395	57.5883	53.6675	50.0174	48.3498	73.5273	86.8324	78.7839	49.4003	50.3802	60.7879	71.6146	76.741	84.8464	94.4722	94.1789	71.955
Os01g0543000		Group 1 (turquoise)	8.94534	11.3581	10.4953	7.99548	8.28654	7.94215	7.04617	6.54135	7.86156	11.5249	10.1776	9.60893	11.6003	11.2417	10.3118	21.9516	23.9904	22.4173	13.2693	16.2673	19.2241	17.8338	16.7439	14.3355	16.5207	19.5839	18.4416
Os01g0543100	prx17	Group 2 (blue)	220.149	202.097	251.788	121.993	81.6351	136.688	86.0667	153.91	142.649	79.3735	74.9871	112.328	302.698	289.719	276.902	115.93	112.875	85.9202	113.256	91.6578	142.389	60.9105	73.2896	66.9501	74.2809	72.1352	63.6366
Os01g0544450	OsMCM4	Group 10 (purple)	19.6235	16.3149	21.4967	7.36015	5.48271	4.82505	5.87844	6.83552	8.22929	14.0777	13.6571	9.72988	7.43957	10.1304	5.64571	11.4635	14.0399	9.55674	5.7295	7.1087	9.84058	14.59	14.4239	12.5253	3.64843	4.2337	1.90091
Os01g0544700		Group 4 (yellow)	18.7647	17.9538	19.2272	16.0448	21.218	13.5097	13.874	20.049	15.8641	23.7363	15.2708	26.1219	19.9192	18.0127	20.418	26.1086	28.6761	28.1119	21.3458	22.4444	22.1894	17.4506	17.426	19.1941	20.6642	22.5656	20.8904
Os01g0546100		Group 11 (greenyellow)	5.13869	3.17913	3.24296	0.747022	0	0.37371	1.09952	0.313401	0	1.88151	2.20432	4.58522	3.70689	0.804935	3.67958	0	0	0	0.839681	1.31296	0	0	2.81149	1.28122	15.6494	12.5979	10.8741
Os01g0546400	FCO6	Group 1 (turquoise)	1.06736	0.650119	3.2965	1.45933	0	0.698073	0.315762	1.49048	1.17161	2.38243	1.68269	2.58684	3.2616	1.98088	1.59594	7.46451	13.1388	11.0538	7.53056	6.6107	4.21624	9.54824	11.3339	10.7907	5.66314	14.6785	12.2008
Os01g0546500		Group 3 (brown)	8.58825	5.90524	10.0327	2.98191	3.23024	4.71341	4.5686	5.19619	3.27573	7.58265	7.62192	8.48639	6.27553	12.7531	12.1178	9.88018	14.7146	12.451	11.8492	14.6917	9.33663	8.25843	6.66412	11.357	7.8203	6.39548	4.71965
Os01g0546700		Group 3 (brown)	2.83458	4.22803	2.23301	2.74103	3.01837	1.48364	1.62239	1.75459	2.78694	6.16483	4.98606	4.12027	2.51139	3.87139	2.69664	4.41908	5.38743	4.36296	5.02769	3.85561	3.10304	3.3601	4.11629	3.11083	3.90966	2.37465	2.40963
Os01g0546800	OsPSE1	Group 6 (red)	14.3993	14.7375	19.7269	23.2308	23.781	23.4434	26.675	29.7014	22.8378	14.909	14.8743	13.7031	20.718	17.5264	23.5395	20.0178	19.9239	17.4454	16.7594	19.7951	18.1319	18.692	21.1897	20.687	20.3275	16.3471	17.5229
Os01g0546900	JMJ709	Group 19 (lightyellow)	8.15231	5.5168	6.36425	6.42701	5.18947	5.99099	6.1814	5.78893	8.34149	4.05028	5.99668	5.81153	7.44852	6.55548	9.50326	6.12881	5.73467	7.40587	6.24644	3.82029	6.7634	9.28766	8.76661	7.63228	11.8933	7.14087	10.693
Os01g0547000		Group 3 (brown)	6.23925	6.16129	6.56041	6.10175	4.91894	4.24553	4.96726	3.99391	4.62919	11.1308	11.7814	9.95164	8.38714	6.17817	8.12163	15.9548	18.6736	13.664	10.14	11.0143	12.1776	7.21205	9.83807	9.44145	9.13084	7.85824	9.57998
Os01g0547133		Group 10 (purple)	14.8232	12.2698	6.7889	11.2869	7.1588	7.24919	8.36541	7.28074	7.54608	10.0815	8.76984	3.38843	8.64455	8.67439	5.40257	6.26926	8.98109	7.67262	4.53554	7.11347	6.5236	13.5719	12.6615	10.8838	4.24367	4.30378	2.45226
Os01g0547200		Group 5 (green)	5.31457	6.66811	6.00303	4.92976	5.86448	6.65278	5.97034	4.29718	6.20039	5.73113	5.20651	6.35607	7.47518	5.1729	6.45501	3.81418	4.48115	6.07074	4.66867	5.15212	4.44186	5.16651	6.07616	4.72774	4.75274	3.84147	4.322
Os01g0547500		Group 4 (yellow)	1.73167	1.63415	2.28461	2.32996	1.43384	1.53215	1.8066	3.12017	1.78929	2.88997	2.77094	2.36961	1.1557	3.77333	2.50676	3.34211	0.958418	2.67012	3.22305	2.43167	2.70283	3.5088	2.0031	4.12343	2.70979	2.79586	2.46783
Os01g0548600		Group 2 (blue)	18.4704	19.0602	19.1158	61.2999	81.1581	60.8144	57.4829	61.4614	61.4498	20.5441	16.6039	19.3171	20.3147	18.3552	17.0526	5.66705	3.8072	4.24585	6.88115	7.21665	9.16058	10.8932	6.62471	3.75881	3.20736	2.35923	4.74056
Os01g0548750		Group 2 (blue)	4.77731	8.01935	3.78343	25.6491	21.7912	23.0983	18.964	17.3555	18.61	6.53106	3.40864	8.38012	9.36642	5.51401	8.60875	2.07457	0.859884	1.67255	2.75469	1.34581	2.54729	2.43865	3.99952	1.99795	0.378801	0.45134	0.716353
Os01g0549200		Group 2 (blue)	16.0313	13.4638	12.2174	19.9848	20.5822	26.0648	28.3662	20.5254	23.6915	12.9995	17.1615	14.5859	13.681	12.7193	13.266	12.8635	10.9405	14.6968	10.094	11.717	11.4724	13.0535	11.915	11.7501	11.729	12.8451	12.1314
Os01g0549400		Group 4 (yellow)	51.1971	44.3206	51.1392	41.4887	42.7164	43.5019	44.9918	43.8461	38.5744	55.6271	51.3067	55.9658	48.5154	47.2759	51.9694	54.7077	56.3062	55.6072	47.4219	46.1683	55.5604	41.8133	47.1643	49.1054	46.2773	44.7057	42.643
Os01g0549500		Group 4 (yellow)	10.2991	11.2002	8.74504	8.82906	8.09382	8.3395	9.39172	8.47065	7.36448	14.7851	13.3229	11.9695	9.71797	7.46389	8.69612	10.4152	9.49472	11.0529	9.49195	9.94131	10.0016	10.5172	9.3103	11.2735	10.189	9.85852	11.3556
Os01g0549700	AIP1	Group 2 (blue)	54.6546	51.7565	56.1874	48.5675	50.2947	51.5958	48.7773	45.8683	61.0647	35.7682	33.6085	41.5342	56.6693	46.7759	45.35	46.5662	48.271	49.0368	43.1496	52.1758	48.6894	39.2516	41.9787	46.8101	46.5742	46.4985	48.2409
Os01g0550000	AIP2	Group 13 (salmon)	91.829	74.303	91.0444	61.5891	76.7505	72.0771	75.3264	64.6662	73.8773	65.607	67.0855	69.8003	66.8908	73.0517	69.8428	83.7371	83.9684	84.4961	79.1349	69.3271	82.6601	57.4515	63.8277	59.0077	59.7689	61.9954	60.2546
Os01g0550100		Group 6 (red)	109.353	115.203	123.509	122.033	115.583	124.003	122.535	101.479	121.296	95.2144	87.24	98.1576	127.396	139.468	138.513	115.46	110.853	129.186	124.2	123.577	129.113	100.897	108.523	104.498	117.798	97.3104	101.339
Os01g0550200	OsFbox016	Group 6 (red)	13.9236	13.9998	10.8273	15.7798	16.8253	18.6996	15.1427	16.0928	12.9167	12.6473	15.7538	16.3159	17.4903	17.6413	17.6541	13.1025	15.7096	16.2769	18.7381	11.1412	14.3841	12.4896	18.0678	18.4548	12.8979	14.4258	10.5142
Os01g0550300	B1156H12.27-2	Group 15 (midnightblue)	579.597	574.482	568.01	475.519	444.262	475.598	491.934	553.896	504.448	448.05	481.207	538.706	625.347	628.172	727.836	682.569	644.421	705.404	1003.54	1079.47	1000.15	669.228	681.94	731.119	1057.7	938.379	961.891
Os01g0550600		Group 16 (lightcyan)	3.63043	3.96136	3.03945	1.43027	1.44055	0.718511	0.963818	1.00269	0.385256	4.14403	4.77637	4.42026	3.68044	3.757	4.62908	3.45968	4.83766	2.99198	3.30298	2.53445	2.00047	5.01696	4.9547	4.25383	3.83596	3.73447	4.32652
Os01g0550800		Group 4 (yellow)	179.091	235.991	233.48	0.454473	0.419342	0	0	0	1.18907	372.229	351.957	571.093	112.955	112.139	162.936	295.936	207.493	343.841	217.887	160.993	153.748	420.761	447.369	288.957	213.708	143.725	154.546
Os01g0551000		Group 1 (turquoise)	1.47973	1.96954	1.18642	3.00374	1.26448	2.41204	0.612938	1.48842	2.32044	0	0.518509	0.622503	1.20738	2.27938	1.63442	2.79541	2.49792	4.98831	2.36758	4.7045	5.30384	3.06416	1.0991	1.6798	3.93011	4.26311	4.60102
Os01g0551100		Group 1 (turquoise)	9.90942	11.7176	15.273	2.01023	2.99795	2.41212	4.2171	6.61209	5.74914	4.36648	5.84198	7.29178	3.48795	2.80672	2.72434	18.9143	11.6435	15.8111	13.0334	13.974	13.7853	6.65927	11.05	13.9653	18.8803	19.5847	15.1179
Os01g0551400		Group 8 (pink)	22.5082	15.6965	18.8689	16.8889	15.8564	15.3609	16.6732	17.2874	18.1751	11.488	9.78222	12.4508	15.6668	19.6724	14.3914	25.0893	25.3551	16.6618	19.0474	22.4304	20.6548	20.0529	20.6401	11.8406	15.0881	18.3654	14.4129
Os01g0551800		Group 4 (yellow)	5.77773	8.64945	6.18156	4.35847	6.28303	3.16389	2.10369	6.47007	3.01206	10.8574	14.0527	10.8907	10.4381	8.36108	10.8067	22.2557	23.808	21.3096	15.6218	18.7291	21.9231	14.6102	15.7199	11.4631	19.7651	16.2723	17.2456
Os01g0551900	OsWD40-15	Group 4 (yellow)	17.8667	17.6165	18.139	14.623	15.1887	15.4529	17.4183	13.7295	13.5732	19.8287	19.2169	18.1116	17.6967	14.0366	21.3702	16.2234	21.5053	16.4879	15.429	15.9819	16.1818	19.075	17.5692	12.6791	18.9904	15.7088	18.0034
Os01g0552000		Group 17 (grey60)	7.67324	8.86173	7.21586	7.59256	6.77372	8.41575	6.62077	4.04181	6.79082	10.7103	10.3693	10.8296	7.05431	5.46744	6.17645	4.97244	9.18271	8.45845	5.14801	6.05694	4.09812	8.48863	6.9679	7.39989	5.15622	5.87086	7.60239
Os01g0552100		Group 9 (magenta)	8.37263	10.8537	7.58202	16.5664	14.7196	13.2392	12.1923	17.7972	12.5708	16.8532	18.5546	21.8489	19.5356	8.36763	16.0834	10.9229	9.1014	6.76568	11.0737	11.0006	10.0755	7.43993	13.9552	10.2003	15.9789	11.048	13.4108
Os01g0552300	OsPP2C05	Group 11 (greenyellow)	6.10799	9.63469	6.43772	5.14816	2.73781	4.58501	3.75788	7.1233	4.56497	6.21759	8.70093	7.62509	8.2411	9.3395	7.88068	2.76098	5.15474	6.9372	6.92561	5.96978	4.48213	3.40386	4.35858	6.54466	5.2713	8.52029	7.49118
Os01g0552500		Group 6 (red)	3.90431	3.99771	3.01163	6.19303	7.0721	4.90177	3.44013	6.07265	6.46805	3.82685	4.08266	4.07236	5.28446	2.33149	4.71709	4.60818	2.87424	4.51386	4.15838	3.95472	5.58768	2.06098	3.54098	5.76477	5.31872	2.59234	5.05844
Os01g0553200		Group 15 (midnightblue)	5.06835	6.26564	4.91365	3.49117	5.86798	6.55722	6.46633	6.13503	2.21335	6.77063	6.63375	8.32767	8.88092	6.53053	7.39202	5.55427	3.89465	8.55533	9.564	6.02321	7.38167	4.98529	7.04685	4.83919	8.24085	6.45598	8.61768
Os01g0553400	OsFbox017	Group 4 (yellow)	7.76696	8.96726	5.50278	3.32443	4.64799	4.65496	4.76315	2.73782	5.00866	8.89283	8.24139	6.58823	6.11046	4.24775	4.90033	4.41971	5.72352	6.25518	3.95863	5.25733	5.46507	5.74964	6.08954	7.02184	10.1308	5.09173	5.52082
Os01g0553600		Group 3 (brown)	9.07334	8.06611	8.40195	8.03347	6.50588	6.76113	6.17996	5.90295	5.30834	13.2783	13.6916	14.9899	13.3867	10.2884	8.80988	11.6977	7.70672	9.73677	9.73789	8.53876	9.52017	10.0131	10.7611	9.10154	8.33007	7.10198	8.43292
Os01g0555200		Group 1 (turquoise)	5.05305	5.37818	5.33462	2.49568	3.39274	1.14006	3.55454	2.71488	2.96249	7.35894	7.68216	4.7811	5.63608	2.95895	4.46837	10.5735	11.7291	11.0241	10.5544	11.6984	11.1465	12.4019	12.5696	14.2396	13.9595	11.5146	14.4462
Os01g0555300		Group 4 (yellow)	61.7526	60.9389	64.6751	39.9694	35.7759	36.1029	39.0269	44.8755	35.1217	60.4175	56.1563	61.144	69.1096	68.4868	84.531	79.2158	75.8547	79.9501	76.9643	88.2829	90.7836	78.0644	75.5868	72.1465	93.7606	104.433	98.1603
Os01g0555600		Group 3 (brown)	23.9223	21.1656	21.3758	18.5682	19.0699	17.7555	12.989	6.89592	12.5662	31.8533	28.7077	19.481	22.6921	28.5863	18.9267	14.6854	14.068	15.3397	18.1601	13.9804	22.636	36.5566	32.5115	18.795	15.3785	11.054	15.0907
Os01g0555800	OsPDF1A	Group 4 (yellow)	1.49642	4.5303	6.78107	1.64142	1.12196	1.41701	2.7027	1.56668	0.755814	2.60561	3.27606	3.57287	4.90559	3.16516	1.16775	2.29553	2.54546	1.29891	2.97629	1.53612	4.54472	3.19267	2.88125	3.33911	4.06279	3.88228	7.09478
Os01g0556400	OsDjC9	Group 11 (greenyellow)	81.0806	92.4004	75.6799	85.0813	84.9318	90.8449	91.5406	91.033	89.7597	106.932	102.637	106.053	92.7715	81.7361	92.0995	87.4543	87.1666	89.9305	80.4482	80.881	87.3518	83.4811	100.296	86.8826	89.0164	94.8175	99.8987
Os01g0557100		Group 6 (red)	0	1.17553	0	101.667	84.2633	100.849	202.027	205.932	216.312	1.82428	1.24105	0.712902	7.10764	6.08676	1.97185	0	0.497063	0.850086	0.594762	2.61968	1.24034	0	0.47766	0	1.87843	1.36333	1.154
Os01g0557200		Group 1 (turquoise)	0.39004	0.393188	0	1.24683	2.4662	0.58316	2.00421	1.58234	3.74875	2.49741	2.41933	2.37235	1.98234	2.39663	1.80088	4.42515	2.58127	3.91706	3.65538	5.67228	3.50346	2.87526	4.21541	4.31744	1.85752	2.62815	3.01797
Os01g0557400	OsFbox018	Group 11 (greenyellow)	3.28033	2.73617	2.15721	2.38583	3.31121	1.4082	2.96905	3.53742	3.16229	4.78569	4.98199	7.13281	4.32342	2.51759	4.69897	2.69439	1.77161	3.87425	1.4157	2.59306	2.51164	4.18349	4.46097	3.48052	4.10778	3.3065	3.96751
Os01g0557500	OsCAX1a	Group 6 (red)	9.55473	9.86095	10.0925	32.4071	25.8192	38.2065	55.3075	38.2968	47.3908	20.5872	17.2106	16.2966	16.5589	16.5943	14.772	16.7174	27.6678	14.2932	21.2222	23.6446	25.4413	37.9141	28.0542	18.3087	23.3044	29.0977	29.4547
Os01g0558100	OsGSTU6	Group 2 (blue)	1.47316	1.56656	1.22246	7.32608	12.7388	12.1364	16.0189	15.9312	21.0982	0.608226	0.307278	3.20333	16.4859	16.31	15.1037	0.173039	1.84152	0.349069	1.38226	2.95546	0.949331	0.32574	0.175704	1.50102	4.99591	2.15279	4.43902
Os01g0558200		Group 9 (magenta)	18.8068	17.9661	16.5606	18.217	15.2087	15.8751	16.4557	15.8407	16.4859	20.7567	25.4859	21.0342	18.6414	15.51	16.7274	17.8797	17.2227	15.977	16.9335	12.8082	16.5868	13.9492	16.5919	16.1143	17.1335	14.3342	18.398
Os01g0558300		Group 1 (turquoise)	41.4833	49.1891	46.5201	47.9169	43.0139	44.8051	42.7119	51.0593	39.3016	36.5509	37.9371	44.5595	50.5552	56.4273	49.134	62.6618	55.2788	60.0013	55.2257	56.6375	59.275	44.6126	50.4894	39.9754	63.1428	54.928	50.3033
Os01g0558500		Group 4 (yellow)	11.6862	12.4346	11.1883	6.78392	9.98233	6.37267	7.7487	7.21023	6.64869	14.5525	15.3921	15.2422	11.9515	10.0223	13.174	10.9095	12.5024	15.5827	10.2746	10.9487	12.0208	13.4534	12.1566	11.8762	12.8947	13.437	13.6542
Os01g0558600	OsRab1B2	Group 2 (blue)	486.511	452.273	423.841	625.515	625.437	640.543	667.597	603.185	699.786	425.549	378.726	424.657	496.667	427.809	480.564	363.17	359.082	373.267	363.874	371.002	373.119	374.959	393.691	359.14	374.588	353.051	375.886
Os01g0558700		Group 2 (blue)	4.90574	7.51163	6.50819	46.4615	39.4012	43.0837	23.2711	23.3015	25.7108	5.3794	9.78389	6.59703	22.3375	18.6461	10.3617	7.4711	4.02389	2.93452	8.46954	9.80998	7.58073	2.18695	1.69056	3.50561	9.71317	5.86693	0.479878
Os01g0558800		Group 1 (turquoise)	6.68483	4.17775	3.95739	2.62261	1.39651	3.42615	2.13685	2.38783	2.19242	2.89312	4.67205	4.59875	4.11213	3.61337	2.79668	4.69388	4.66993	3.7678	4.54532	4.58013	3.75737	2.36904	3.48849	2.48701	3.2988	5.44892	3.64393
Os01g0558850		Group 17 (grey60)	15.7596	13.521	13.8699	10.0829	12.3136	13.1641	11.4793	9.94577	11.0332	13.7425	15.3768	16.3555	13.5749	9.04586	13.4505	13.2125	19.1207	18.3123	11.5119	11.8346	12.4198	13.3774	16.3891	18.7108	11.262	12.8074	8.36987
Os01g0558900		Group 6 (red)	35.0513	40.6893	40.4987	30.1563	33.4227	36.1938	38.8203	36.5532	38.3001	32.4207	29.2753	35.1811	37.9545	26.416	32.5192	40.822	37.0517	39.5259	50.3183	36.2994	51.73	29.9846	30.2526	32.0685	40.5222	33.9065	42.5112
Os01g0559000	B1144D11.37-1	Group 2 (blue)	18.2957	24.7896	27.8098	22.6191	25.4836	26.9276	37.4101	21.7452	26.5507	16.4655	14.2053	20.1475	22.0027	16.6944	21.661	17.6593	14.7846	18.7967	22.169	13.2401	13.399	20.6546	24.2319	20.302	19.4294	29.4942	23.6211
Os01g0559100	B1144D11.40-1	Group 8 (pink)	52.5802	45.4956	56.1541	36.4331	35.7651	40.3184	39.6083	50.8622	40.773	36.7939	35.4602	39.781	38.9387	50.8637	45.7119	48.2223	59.672	60.1745	50.5243	56.6666	51.686	41.7154	41.9748	41.0314	38.3672	44.0928	39.6481
Os01g0559200		Group 1 (turquoise)	9.29419	9.16772	9.36731	8.3204	6.95848	8.12693	5.36491	10.1736	8.09767	8.33757	8.08095	9.07761	9.54136	11.7943	8.22923	13.6249	11.968	10.0038	10.6904	12.2941	10.6646	9.1081	6.5743	7.69314	10.5403	8.51758	9.39949
Os01g0559300		Group 6 (red)	12.1851	12.0894	9.09281	12.1362	16.4765	8.25472	16.1749	14.2557	14.788	12.1911	8.39419	12.3667	15.8493	13.9287	16.8464	12.1598	12.5379	11.5539	13.2529	10.7107	10.75	9.11706	9.10767	9.80293	14.7711	13.1128	17.428
Os01g0559500	WSL	Group 9 (magenta)	4.10181	3.37631	3.37107	4.0439	3.59289	4.21712	6.12725	3.16178	3.86043	7.14065	5.07228	4.68696	4.45299	3.42687	4.21865	2.9255	4.65153	4.02113	3.46698	2.69022	4.11506	3.27525	3.81528	3.12379	3.26572	4.38542	3.45408
Os01g0559600	OsVPE2	Group 4 (yellow)	108.184	129.341	130.075	133.335	113.262	126.327	114.66	123.237	118.845	204.815	203.747	233.832	177.397	199.431	234.161	197.596	182.016	215.834	189.403	207.466	207.376	200.125	185.312	202.188	212.959	237.729	269.272
Os01g0559750		Group 6 (red)	390.648	336.96	265.192	1661.99	1466.32	1494.46	1403.81	1258.06	1510	233.931	252.054	168.16	535.902	549.373	493.667	772.268	730.561	565.439	810.351	881.533	792.171	589.125	503.888	375.979	653.281	409.436	393.867
Os01g0559900	OsAGP14	Group 1 (turquoise)	231.968	187.332	186.576	237.348	207.918	246.136	170.608	232.025	208.69	138.82	138.582	129.814	337.659	458.466	311.017	506.032	458.624	356.988	253.838	312.193	368.208	227.029	200.574	215.425	172.665	153.577	152.387
Os01g0560000	ILL1	Group 15 (midnightblue)	79.6931	86.4539	79.823	95.3518	94.8392	103.44	98.099	71.5124	80.4918	83.35	91.7488	80.272	113.907	116.322	116.706	94.4405	98.528	94.7899	89.6614	95.4571	107.788	97.2393	96.7218	93.0073	109.293	100.878	106.879
Os01g0560200		Group 6 (red)	54.3543	54.7844	49.2351	62.8796	66.5415	61.1716	55.6644	60.386	55.3457	40.9028	51.4252	48.9333	74.2898	79.4868	70.2025	52.0505	46.6923	46.1033	60.7663	73.8023	55.6237	52.4847	37.751	44.1715	59.2425	60.8315	56.968
Os01g0561600	CYP76M14	Group 5 (green)	1.32525	2.07524	1.39305	152.428	104.822	166.88	161.042	216.162	179.516	0.25036	0.226555	0.952604	3.21885	3.08698	4.11729	0.320347	0	0.172055	0.396119	0.587647	0.078412	0.088283	0	0.479038	0.079841	0.320656	0.105492
Os01g0562400	OsFKBP57	Group 5 (green)	5.48011	5.78966	3.40952	7.1333	5.64757	5.98238	4.51698	3.42628	2.52743	6.43896	5.56772	3.88232	6.39121	6.38178	6.53198	2.19619	4.46416	2.37648	1.72426	2.43387	3.82437	3.90057	3.51271	3.97142	1.62189	1.0719	1.01001
Os01g0562600		Group 15 (midnightblue)	3.3455	2.07549	1.28776	1.31726	2.45932	1.44704	0.408109	1.25359	1.57704	2.30602	0.8019	1.46933	2.56274	4.50809	3.72137	3.84318	0.971685	2.0075	4.90016	5.0454	6.99078	2.51115	2.59405	1.65783	2.51392	3.3251	4.44091
Os01g0563000	OsFKBP73	Group 1 (turquoise)	137.024	128.252	127.977	49.7261	57.2537	53.0401	53.3401	156.429	121.74	109.661	81.5002	106.263	109.177	107.622	122.353	97.8175	91.9834	106.426	154.728	211.015	186.417	150.758	132.84	155.331	162.134	180.531	187.249
Os01g0563500		Group 1 (turquoise)	9.38737	13.9646	8.59765	6.73396	7.52648	7.78647	6.37091	10.0727	4.71427	9.39217	13.8027	7.6794	9.08901	13.1224	8.093	16.9026	14.8847	16.4168	11.2994	12.6011	15.9683	9.30523	8.86741	12.2588	10.557	7.46794	11.6983
Os01g0564300	OsFKBP46	Group 1 (turquoise)	7.57918	9.05646	12.4539	9.33786	9.29355	8.82612	6.85913	13.6054	14.2865	4.92968	6.87168	7.3853	8.86651	4.59713	8.4918	23.7593	12.913	2.66046	16.009	30.9346	19.9323	5.57001	10.6263	10.315	17.1426	12.9644	27.1128
Os01g0564400		Group 9 (magenta)	4.09174	6.05346	3.61093	4.24331	4.5625	5.21777	5.37606	5.09593	5.07903	6.63823	5.15494	7.00072	4.69691	5.40571	4.68209	4.76123	6.02372	5.75979	5.01378	4.15557	5.37988	4.374	5.86573	3.46411	4.35378	3.95861	4.14294
Os01g0565600	P0697C12.21-1	Group 15 (midnightblue)	158.361	135.945	146.11	124.533	141.215	139.763	128.651	120.241	134.553	116.533	107.441	121.363	138.182	154.089	135.333	134.147	126.459	130.755	139.816	151.046	142.522	131.321	131.12	140.1	151.934	145.537	167.697
Os01g0565900		Group 13 (salmon)	29.0476	22.1423	27.1333	41.8109	40.1216	39.968	31.1896	33.6332	32.1756	19.249	19.625	15.1841	22.6454	30.9665	26.7511	38.5093	38.9218	37.7339	41.566	36.6219	35.4719	23.4919	23.3243	23.6008	26.2024	23.0013	21.2379
Os01g0566100	OsELF3.2	Group 7 (black)	28.063	32.3349	25.8701	30.5548	34.3725	36.1645	36.6666	24.4576	27.795	55.5162	55.6041	57.753	44.3448	33.1365	43.0518	11.2941	9.95337	10.3429	13.9638	16.6025	11.5828	17.2874	19.3457	22.7334	15.6792	20.1198	17.9131
Os01g0566500	OsCCD8a	Group 5 (green)	0	0.726443	0.173346	85.9721	51.8034	112.911	139.159	125.987	123.967	0	0	0.127084	0.82494	1.84001	0.231186	0	0	0	0	0	0	0.206965	0.453982	0	0	0.746123	0.909015
Os01g0566900		Group 4 (yellow)	415.731	390.543	364.736	252.572	281.74	257.138	311.467	373.325	308.584	538.299	553.357	594.677	332.563	317.449	331.24	469.067	429.798	438.632	306.672	346.401	325.94	453.933	466.165	497.712	473.142	541.235	571.927
Os01g0567400		Group 2 (blue)	67.6274	62.7346	69.4137	135.753	116.684	123.731	91.9613	112.736	115.565	54.7773	60.5917	61.2651	60.5458	63.1265	59.1924	39.7209	41.022	47.9696	44.5453	60.9548	46.9188	41.1303	39.4986	45.1201	37.8008	47.364	48.545
Os01g0570500	B1114B07.27-1	Group 11 (greenyellow)	155.402	156.836	134.95	118.297	126.588	123.765	154.832	92.4704	132.393	187.228	183.918	169.565	146.869	127.012	128.9	128.29	147.018	131.699	114.524	105.113	128.48	127.851	139.532	141.007	150.486	145.811	144.554
Os01g0570700		Group 4 (yellow)	69.9057	68.4173	68.0314	30.068	38.3249	29.6895	35.8882	43.2142	34.2791	76.2534	75.1018	64.6414	52.8884	51.4249	66.3887	61.7009	67.9225	65.3132	56.105	56.1601	59.819	47.3637	55.2433	52.1543	54.776	60.9345	49.7252
Os01g0570800	B1114B07.32-1	Group 9 (magenta)	22.7927	23.9136	24.511	47.1445	49.2363	55.9399	47.6136	42.8588	49.4719	54.9261	54.0303	52.2221	38.7499	37.9478	39.3062	17.8249	18.6008	14.4787	23.3873	15.128	18.4755	17.1015	16.4877	16.7647	13.825	8.76929	11.9644
Os01g0571000	B1114B07.36-2	Group 1 (turquoise)	23.6666	28.3619	21.5154	24.9588	24.5281	25.519	25.8104	25.0156	19.6801	24.9893	27.4246	23.9501	31.843	26.1429	29.518	25.8093	27.5822	28.3878	32.1266	30.148	31.9516	29.5028	38.0525	29.0493	39.3028	38.2494	42.7883
Os01g0571100		Group 3 (brown)	80.5625	93.2967	92.1866	38.0474	31.0972	34.2315	41.6792	54.8852	43.7878	110.726	111.8	117.596	92.3809	101.552	100.023	90.7994	99.9542	90.3921	76.1522	86.5673	74.3436	119.199	122.575	98.5964	56.1459	60.829	63.8599
Os01g0571166		Group 7 (black)	3.54836	10.5298	9.14391	2.60881	2.57179	2.54676	0.699106	1.1461	0.60767	7.84943	8.07079	12.6503	6.70845	8.18183	8.2751	3.76272	1.92376	3.23272	6.75818	4.10546	3.03602	3.37959	2.71056	2.06624	2.13244	0.678502	2.99855
Os01g0571200		Group 13 (salmon)	40.1672	34.6703	42.7804	28.4565	32.1583	17.5079	26.0037	33.504	32.4737	20.8739	25.6781	17.6589	23.0675	25.046	18.9177	34.3687	36.5177	28.6458	27.1828	29.5075	33.0842	23.8748	30.8764	26.8802	29.9637	28.0154	24.1841
Os01g0571300	OsHsfA7	Group 2 (blue)	2.65503	2.36929	1.21717	6.71527	4.6893	5.44214	4.09724	2.98014	3.95152	1.44444	2.2069	2.96483	3.05058	1.91493	2.16247	0.457731	0.572999	0.685966	0	1.52933	0.871106	0.597124	0.679575	1.10919	0.656629	1.01225	0.841457
Os01g0571700		Group 11 (greenyellow)	12.4853	12.657	10.1124	9.78326	9.92289	10.77	12.1788	10.3426	10.6867	15.4759	16.9954	21.6907	16.1302	9.75269	13.3505	12.3835	11.827	11.8433	12.9916	10.2258	10.6396	13.2254	12.2622	11.6009	12.0849	11.711	17.4468
Os01g0571766		Group 4 (yellow)	12.8814	3.97204	6.43765	9.39796	10.5929	8.64581	2.16917	6.87263	7.2487	10.0981	7.39681	14.5413	10.1075	7.09187	8.12649	8.56468	12.3035	11.2574	12.3153	5.1415	4.8421	7.28768	10.1918	8.96092	13.3053	19.0367	13.111
Os01g0572100	OsC3H7	Group 2 (blue)	6.03921	6.31372	5.53549	7.48373	9.04605	9.55395	8.43691	12.2056	8.06467	6.69605	5.38896	7.14457	6.35194	5.32496	6.30477	6.652	5.72034	5.5782	5.08369	4.09914	4.8504	3.00406	3.33065	4.5148	4.367	5.10611	6.13752
Os01g0572300	OsIDD11	Group 3 (brown)	11.5548	16.9177	11.517	9.7296	12.2942	10.1132	15.7565	8.78053	10.9495	41.1683	33.2872	26.5939	23.6454	24.5752	24.9691	26.907	30.3235	25.9264	19.9267	19.9293	21.0642	25.6063	27.2578	27.3375	23.3864	18.3493	22.1538
Os01g0572700		Group 3 (brown)	19.158	18.5607	17.4775	10.4503	16.9556	10.8391	10.9254	12.9655	12.8759	19.0864	20.3964	19.4376	15.7217	18.296	20.3208	26.9616	26.538	25.5971	17.7526	18.4048	19.7647	17.4546	21.6851	17.0578	17.901	19.3131	13.522
Os01g0574400	OsFtsH4	Group 5 (green)	18.8244	24.0329	18.6477	19.6691	20.3049	22.9271	22.7486	17.7679	19.5144	21.2628	21.9594	22.4611	26.0709	22.9098	24.785	21.5473	23.9991	22.4598	23.8765	18.8597	21.2506	17.3464	14.6779	19.3384	18.6373	14.9817	20.0008
Os01g0574500	OsFtsH5	Group 19 (lightyellow)	59.5855	56.0508	53.1547	59.8267	52.5538	64.1343	53.9849	50.9071	55.8267	62.255	63.3525	60.5486	62.8207	51.2457	67.6388	47.8646	61.7266	66.2251	54.86	56.5122	52.5483	61.99	60.3633	57.4906	62.388	66.2131	70.3313
Os01g0574600	OsGLYR2	Group 4 (yellow)	13.7176	17.8689	12.7606	5.8076	6.57744	6.82276	8.56436	7.63481	7.99528	16.0255	14.2269	13.6735	11.3412	14.9849	12.0385	13.2513	13.7346	9.40644	11.1499	10.6678	11.065	10.0175	11.3662	13.2919	10.0209	12.3484	14.5004
Os01g0574800		Group 4 (yellow)	27.4818	27.0235	23.0909	9.21776	8.59671	5.33032	8.76202	9.96613	8.04429	30.2772	35.8964	26.0916	21.6822	25.1238	33.5742	54.8883	49.6407	36.2322	38.2232	47.0348	45.413	36.6694	39.6669	37.9855	38.2209	33.1081	35.5813
Os01g0575000	RHD3	Group 6 (red)	99.0503	105.866	104.115	146.304	132.653	137.235	136.971	125.832	133.695	116.077	116.883	118.365	118.067	103.92	121.537	107.579	136.681	127.068	124.393	114.498	124.744	115.188	109.314	100.787	105.972	101.319	113.986
Os01g0575200	OsbHLH024	Group 5 (green)	70.4964	77.4655	93.8389	58.6557	65.1397	61.7608	62.1522	60.1927	65.1079	63.7409	61.9361	97.7234	72.1495	73.0628	74.8863	36.0489	32.8993	31.7189	45.7564	51.1631	56.8925	22.8912	28.8987	28.1901	24.5541	20.3573	19.9825
Os01g0575500	OsWD40-16	Group 2 (blue)	31.3348	32.0548	27.934	42.4107	37.0623	43.2321	39.7805	35.3458	37.4656	30.9155	34.7354	33.269	36.335	31.0683	31.6577	32.884	42.3294	36.0695	30.0679	31.2505	31.082	28.4862	30.1751	29.6802	30.1814	26.6535	31.3442
Os01g0576000		Group 16 (lightcyan)	8.39253	8.93994	6.48147	3.77044	5.81835	4.57118	6.25115	4.20619	2.77871	16.0356	18.4866	12.864	14.4698	16.8153	10.3475	10.1973	7.08942	12.372	8.56555	10.5032	6.17806	6.47516	6.84844	7.45639	8.24163	11.0173	4.7041
Os01g0576050		Group 7 (black)	11.8848	12.364	8.44299	4.35766	6.88146	4.62091	8.70812	4.9224	3.76706	19.4943	19.5381	17.6274	14.1486	20.5857	13.0401	10.1663	6.9127	14.6392	10.6563	12.8669	8.97515	8.52064	8.52612	8.69917	9.08933	9.92224	5.64912
Os01g0577600		Group 5 (green)	5.28346	6.36421	4.44536	4.16779	8.54542	7.20195	8.48268	3.35639	6.01317	7.10602	8.02559	4.45249	6.33803	6.11804	3.69068	2.62821	4.50585	4.11776	3.55919	2.1436	4.09889	6.79366	5.66215	5.9855	4.55975	2.48787	1.8229
Os01g0578000	RAD51C	Group 11 (greenyellow)	6.00401	5.99412	5.09912	3.8214	7.09076	4.3387	3.97009	6.17134	4.89997	8.94664	9.10985	9.33031	5.91733	4.03991	8.01779	4.81826	2.89394	5.11739	5.03643	4.28349	2.94788	4.51589	4.57242	3.86846	7.23176	5.66154	6.08778
Os01g0578700	SAM	Group 5 (green)	2.00891	2.60351	3.1751	2.88618	0.809055	2.5104	1.29721	2.74016	1.40445	3.56249	3.3969	2.71503	3.35382	3.7432	2.23721	1.13272	2.06077	2.60369	0.922933	2.04139	3.42053	1.15887	1.16342	0.628617	2.88999	2.12453	1.91744
Os01g0579600	OsCBL9	Group 7 (black)	13.4551	13.3232	11.6784	12.0656	10.0921	10.0844	9.70613	11.7461	15.7269	20.3573	19.7278	19.8172	22.6677	18.9622	20.4802	11.9783	14.5833	13.3348	8.5303	6.13548	9.10557	18.3207	11.9595	11.527	12.6677	10.9476	10.7191
Os01g0579800		Group 12 (tan)	27.13	22.1418	22.8397	16.6584	24.9592	13.1561	13.1974	21.6854	21.7062	15.0317	16.4985	13.8688	17.2946	19.5986	24.991	24.6212	16.5787	20.0863	11.8435	14.2368	19.2992	17.7103	24.924	17.5043	12.4199	17.7261	14.2943
Os01g0579900		Group 1 (turquoise)	22.6787	25.126	24.6416	19.1992	16.25	13.7063	23.7726	32.7828	29.813	29.9665	28.9686	22.0031	26.1636	31.1907	23.8638	37.5653	39.4779	44.49	47.7848	56.7994	58.612	35.7949	34.3234	34.4691	64.3244	65.1199	81.8201
Os01g0580000	P0672C09.17-1	Group 4 (yellow)	5.60068	7.65455	8.63023	3.98904	3.47318	2.99193	9.4162	4.25347	8.47127	6.78848	9.60173	7.1516	7.58343	6.00184	8.09715	10.9206	9.86162	16.7763	10.4801	8.42067	9.03475	8.10775	9.02421	7.36847	8.381	12.6173	8.26829
Os01g0580100	P0672C09.18-1	Group 1 (turquoise)	5.06565	5.72598	4.45015	2.8205	4.5534	2.25097	3.59998	3.35575	3.15722	4.07986	4.08118	4.49805	4.7697	4.74178	4.54257	8.40782	6.58003	5.54167	4.91995	5.68746	5.80865	5.12499	5.81679	4.02652	4.16512	4.93728	2.66735
Os01g0580200	OsBgal3	Group 12 (tan)	7.67658	6.663	6.80493	10.4818	9.75597	8.39156	17.0074	6.80974	12.6593	7.60001	5.16724	4.56715	5.00547	5.02659	3.42962	5.63896	5.57463	4.36889	2.37682	3.80339	4.69068	5.24073	6.41191	5.1879	2.2704	2.01039	1.94398
Os01g0580300		Group 4 (yellow)	6.72316	4.32462	2.888	1.38492	3.30854	2.2918	2.70926	2.72647	3.29211	7.86641	6.90763	8.24091	3.75677	3.96939	5.41383	4.61111	5.56341	3.78711	3.14476	4.62289	3.13347	3.20717	3.08525	4.84272	3.04693	4.58357	5.21982
Os01g0580500	ACO7	Group 3 (brown)	5.02223	12.6313	6.24889	2.75418	1.63057	0.81626	2.82816	0.767542	1.31466	7.9116	10.6951	2.61821	2.99627	4.52573	5.42458	9.29245	12.8528	14.9883	9.15946	3.76011	9.14209	28.0851	19.3822	14.0321	9.17849	2.39932	1.53757
Os01g0580800		Group 18 (lightgreen)	16.665	18.5113	21.7396	44.1286	45.3181	42.4643	34.0742	40.3241	32.274	19.5345	15.8169	20.6982	23.6522	29.6417	24.3563	50.7649	43.4386	75.3271	44.8907	37.307	27.8083	117.881	108.11	129.117	73.1507	92.3048	82.9499
Os01g0581900		Group 2 (blue)	2.47065	3.72958	2.65921	3.71087	4.53784	5.07984	4.1214	3.86119	2.31956	3.7058	3.04592	2.9228	3.23667	2.61482	4.38168	2.17521	3.1396	1.79649	1.39749	1.96994	3.46263	1.71016	1.6668	1.70933	1.92664	1.29666	1.42008
Os01g0582400	OsCYP57	Group 2 (blue)	20.8385	19.4946	21.2464	25.2192	22.8807	28.238	28.27	23.8224	27.2047	23.5149	21.4619	19.226	19.7274	23.3624	17.2158	15.8595	18.2908	16.5556	19.2018	12.7293	15.624	16.1249	13.5512	14.2594	17.6887	14.5549	14.5577
Os01g0582600	B1097D05.32	Group 6 (red)	21.0041	22.8812	28.7635	142.376	136.516	134.338	160.632	150.106	164.384	41.1617	55.5694	21.3094	39.4872	32.3769	35.861	24.0764	23.102	13.3242	79.9329	47.9538	28.6101	58.1724	66.2141	15.6791	62.3551	12.711	12.042
Os01g0583100	OsPP2C06/OsABI2	Group 6 (red)	37.5379	38.1804	33.9626	60.7627	49.9989	57.2259	61.3884	53.5632	56.417	45.0792	38.1133	31.8746	54.6612	46.3404	49.999	50.9949	52.5047	46.9477	44.5307	50.7887	47.6356	52.6305	51.7328	46.426	55.4605	53.0596	52.4338
Os01g0583200		Group 3 (brown)	22.2814	22.6559	26.0791	9.29787	16.0271	14.0648	14.0453	13.8247	12.0132	20.3352	20.8267	19.7818	16.2201	21.4372	20.0968	22.6881	21.6873	23.514	20.107	21.6719	21.6452	22.1533	18.4146	18.0434	17.5461	14.4255	14.9689
Os01g0584100		Group 4 (yellow)	7.52713	9.54221	8.16077	4.13765	5.94924	5.02719	7.42449	9.33513	6.40416	8.63533	15.3761	4.23337	8.42665	10.8952	10.618	7.52686	6.57671	4.22095	8.20053	9.4197	10.953	11.3158	8.65746	4.53005	6.70634	10.9601	9.57991
Os01g0584200		Group 1 (turquoise)	25.3481	27.1525	25.0181	15.1552	13.1388	15.723	11.3714	15.7926	18.1592	26.6809	24.426	21.8194	24.8945	24.913	21.9312	34.6803	45.2358	42.6438	39.377	42.4636	40.7135	38.937	41.2584	40.945	36.1969	37.3879	41.1015
Os01g0584300		Group 16 (lightcyan)	26.3776	23.1756	26.9537	15.4938	14.2292	9.14043	10.6662	12.6641	14.5612	30.727	30.3885	31.2494	32.5363	46.1348	34.4482	34.9433	28.3627	28.6724	35.5072	37.4318	25.7259	27.1614	22.0858	31.1025	32.0511	31.9912	30.5758
Os01g0584800		Group 1 (turquoise)	20.6207	15.2564	15.7812	10.8854	14.0744	10.2879	10.2401	14.3642	13.2912	12.6095	11.4834	15.6077	13.9832	13.9778	17.2393	30.1678	34.1394	21.1617	33.7602	21.5628	25.4091	10.6833	17.1812	11.5623	22.6127	13.1381	20.4743
Os01g0584900	OsWRKY77	Group 2 (blue)	0.712151	0.66623	0.415557	6.75312	6.48676	7.13072	12.4878	7.83406	15.0355	0	0	0	3.76686	3.60794	2.97527	0	0	0	1.08153	1.69978	0.93432	0	0	0	0.677934	0	1.20726
Os01g0585100		Group 2 (blue)	48.4577	53.7377	46.1488	94.5924	76.5824	82.4254	112.212	95.5678	93.312	49.3499	40.8432	54.191	84.5585	75.6999	83.4687	36.5342	34.3421	36.6879	50.259	50.9697	42.9142	33.7273	36.8185	34.047	46.797	44.5043	41.7557
Os01g0585200		Group 5 (green)	18.2792	23.4417	31.0095	13.6586	11.4132	14.5557	18.0184	16.6164	17.9982	1.83214	3.63805	11.573	8.22547	8.48095	10.0145	1.48756	1.75884	0.513772	6.34694	3.03321	10.5423	2.49512	2.36166	2.91584	0.253319	1.49193	1.23906
Os01g0585300		Group 16 (lightcyan)	3.86646	2.07882	3.68256	0.749664	0	0.302844	1.29085	1.28437	1.08906	0.48962	2.02782	5.6608	6.43894	4.22263	5.78966	0.999746	0.976669	2.21116	5.16235	3.23491	4.34889	0.618235	0.870944	0	2.38462	2.38908	1.10431
Os01g0585600		Group 5 (green)	54.3832	55.7417	59.0944	69.2183	65.7064	82.4874	73.1145	52.9095	61.1634	63.8594	60.5004	57.4624	68.4529	54.9048	62.6036	48.0687	50.869	55.3873	48.3453	52.1285	43.0143	55.1808	58.3874	56.2066	45.0025	47.6472	44.7496
Os01g0585700		Group 2 (blue)	63.653	62.1382	64.2459	77.7124	72.3962	71.8868	69.1724	72.1572	71.0757	56.1303	61.9133	65.9279	66.5465	58.928	67.2366	63.8343	63.2877	66.7503	60.3833	59.7661	60.4721	53.2868	57.9409	53.0998	57.8542	55.2935	61.0187
Os01g0586600	OsCBSX7	Group 1 (turquoise)	15.0771	16.445	19.9385	16.4186	17.4178	17.1202	16.2325	15.3736	13.5998	15.2264	17.4005	16.6325	16.981	16.5934	18.56	23.8432	20.1591	24.7377	25.3754	24.126	21.3265	30.3521	32.0679	33.624	32.0435	41.0581	41.0804
Os01g0586800	OsWRKY27	Group 2 (blue)	2.36258	0.833792	2.95823	56.1136	46.7501	48.4658	17.66	23.0232	27.381	0	0.762763	2.88238	11.2517	4.43539	14.0033	0	0	0	0	0	2.07545	0	0.906562	0	0.770385	0	0.385564
Os01g0587000		Group 1 (turquoise)	160.834	144.666	150.9	135.232	129.891	126.412	114.869	127.728	119.689	135.149	135.107	116.84	152.155	168.576	170.994	200.766	205.153	219.85	230.98	229.283	230.194	252.533	240.995	230.994	262.117	301.598	317.07
Os01g0587300		Group 6 (red)	4.38934	4.27876	4.54576	4.69615	3.76282	6.6374	7.56841	4.41544	5.34387	3.95574	3.52583	2.96085	3.4817	3.54944	3.88332	4.35847	4.62394	4.53918	3.43198	3.60654	3.74653	3.56187	5.30158	5.53223	3.1314	2.54143	3.07334
Os01g0587400		Group 5 (green)	4.71434	7.83475	4.54543	4.53259	4.73626	4.50453	3.12238	4.19639	2.73169	4.56322	4.05037	3.61733	2.66606	4.34193	3.41465	1.70059	1.67603	2.17097	2.87827	5.03572	2.46306	3.79448	3.39994	3.89179	3.51322	1.98741	2.00123
Os01g0587500		Group 5 (green)	3.05151	2.88757	2.92934	2.62066	3.09382	3.8721	4.01583	3.08425	3.2567	4.68087	3.2001	2.08612	3.25448	4.53849	5.02012	0.572785	2.47477	1.64011	0.6297	2.85226	1.19125	3.33348	2.18345	2.81968	1.07802	1.28348	0.930226
Os01g0588000		Unclassified (grey)	2.15008	2.21976	2.92256	4.09286	2.33881	4.22931	2.55077	2.7261	2.7484	4.3631	3.83733	1.71405	3.15417	3.8549	0.811412	1.84507	2.33983	1.87112	1.36439	4.00541	2.18052	4.16804	3.35096	4.01424	3.1758	2.29431	1.12885
Os01g0588100	P0700A11.19	Group 4 (yellow)	320.597	413.585	376.875	50.515	36.614	36.1946	77.0338	152.034	194.037	505.769	416.489	438.939	169.918	187.455	148.314	506.016	345.683	344.222	181.196	280.419	450.76	363.752	446.152	519.413	313.034	357.543	323.704
Os01g0588200	OSVDAC3	Group 8 (pink)	35.2938	39.0898	39.7877	40.3421	43.7771	38.6069	28.8799	30.4189	29.9738	22.6955	18.434	13.7139	38.4836	43.4062	41.2314	33.8692	46.8544	36.8806	39.0134	46.3581	52.7493	66.9659	48.8721	27.1716	32.3902	29.628	27.5706
Os01g0588400		Group 16 (lightcyan)	12.5959	13.8446	17.0594	14.5651	11.1159	12.6657	12.9557	14.4762	15.9209	27.0552	32.3081	34.1355	34.3576	37.7552	37.6413	11.5689	9.11892	18.6248	39.3289	42.1088	39.7458	20.2067	19.0189	14.778	28.7791	18.0064	29.9505
Os01g0588500	OsRLCK40	Group 7 (black)	31.4448	35.5926	31.3567	21.2442	25.9888	28.2199	38.5113	22.9651	27.5319	55.4663	56.3928	53.9144	31.3524	29.7419	34.1993	27.3288	23.4949	24.6847	26.216	25.3673	20.8731	28.3187	30.5738	31.9816	21.7879	22.4031	26.9508
Os01g0588700		Group 2 (blue)	34.427	35.1658	29.0926	33.6929	33.6952	28.0527	30.3612	34.3727	37.2183	28.1442	26.373	32.4488	29.2662	26.0683	33.7513	27.651	30.324	23.7062	27.7866	26.6741	28.9556	22.4459	26.9436	27.933	24.4433	23.8379	24.4878
Os01g0588800		Group 1 (turquoise)	27.1375	26.9623	25.2115	19.9589	23.9783	21.5898	23.9992	22.859	21.3375	29.0358	27.2994	27.7763	25.8285	21.8367	24.2263	24.3154	28.07	29.2747	24.7347	26.761	25.7747	26.7455	32.1997	34.849	32.8691	28.455	29.68
Os01g0588900	LOG1	Group 6 (red)	21.4049	29.2276	30.9	138.378	109.504	129.031	127.629	104.07	113.295	21.1164	17.7155	18.2346	63.5018	65.783	68.56	18.1994	17.4333	24.7986	39.7538	42.5623	47.3932	29.0874	26.5622	25.7041	61.9219	50.8555	59.3534
Os01g0589000		Group 7 (black)	17.3852	12.0163	14.2474	8.95823	12.6592	9.62894	9.50953	9.27787	9.68977	15.4639	16.4229	13.2676	15.678	12.8734	11.5852	12.169	9.50647	11.6633	10.7562	8.46124	8.00141	10.3653	14.1983	10.764	13.002	8.81983	10.7115
Os01g0589100		Group 19 (lightyellow)	42.0317	55.8052	51.3879	36.4018	50.4444	39.9084	36.6491	44.9042	39.5267	30.8391	24.1362	28.2982	28.3703	33.3006	35.585	31.8536	37.3491	31.3879	41.0299	41.1161	40.9588	43.5141	48.5048	50.2426	41.9781	37.4543	33.8575
Os01g0589200		Group 7 (black)	45.979	42.8229	53.0478	36.6829	34.9414	28.1786	27.1885	35.1402	27.4007	62.6504	58.7687	77.8168	66.5527	76.0919	64.143	26.4308	20.789	30.3657	38.2011	28.8818	34.2972	42.5549	29.6776	37.8499	43.3662	34.2153	35.0111
Os01g0589300		Group 2 (blue)	32.8074	38.0437	42.5974	57.1283	48.1805	46.9123	52.1393	56.7768	50.3598	36.2983	37.0595	43.1632	44.8458	40.1761	40.6068	31.7301	29.4746	27.2003	40.3788	31.5897	36.4415	29.8025	32.6931	34.3353	35.7501	37.3229	39.5903
Os01g0589500		Group 9 (magenta)	86.2102	86.8429	82.791	91.3428	91.2222	85.3714	92.9258	101.495	87.8954	123.17	123.901	109.791	102.179	96.0341	81.3624	92.1327	71.6217	67.4517	86.4223	80.8087	70.9573	86.8338	94.2021	91.2845	87.032	94.3943	100.716
Os01g0589700		Group 13 (salmon)	26.1207	27.0736	30.7836	26.4277	29.3919	29.5663	28.6803	26.4297	32.3337	25.3763	19.6936	17.5673	23.4041	25.0839	24.1525	34.452	35.3416	32.7054	32.2304	31.4541	31.0495	31.6999	26.775	27.2465	25.4391	18.9778	18.4546
Os01g0589800		Group 5 (green)	7.95931	4.3271	12.7778	4.68201	5.14353	5.83717	7.18368	0.949831	6.43116	1.58063	1.65838	1.83776	2.77099	4.23751	1.54665	0.388211	0	0	0	3.65714	0	0	1.47358	0.704108	2.66372	1.28085	3.08543
Os01g0590200		Group 1 (turquoise)	36.4925	34.5081	31.4432	26.2433	30.921	24.6257	28.9647	26.0728	29.6287	36.9353	24.0652	29.5911	31.5635	33.2941	32.0001	36.2142	37.9049	37.5538	43.5004	47.0637	41.6663	31.7972	28.7492	31.4602	31.188	31.4684	40.0028
Os01g0590700		Group 1 (turquoise)	8.39589	7.10516	7.5929	4.33083	4.41919	3.98438	6.9529	5.48119	5.98192	7.32182	8.58562	5.20875	3.64944	4.54681	4.5048	10.4201	6.56118	7.39665	5.89418	4.87703	8.14756	4.93952	5.8349	6.67257	5.79727	6.71811	6.31619
Os01g0590900		Unclassified (grey)	16.3657	14.6772	18.4255	11.8668	11.0376	18.8128	15.1878	15.0146	13.6046	16.8883	16.4497	16.9499	16.3812	19.2256	14.8387	14.4102	20.1666	16.1255	13.8622	12.7681	14.0389	15.2294	12.7338	11.3114	15.2021	15.4105	17.6819
Os01g0591000	ALDH1a	Group 4 (yellow)	38.8288	43.731	48.2105	30.8998	28.4161	30.0497	39.5318	52.4008	53.8004	68.0492	52.9711	55.8136	22.6151	32.561	36.1497	69.4756	66.8401	54.2938	38.9921	34.2287	39.1651	53.9558	70.0486	68.4554	51.3412	45.4066	46.9207
Os01g0591300	OsALDH2C1	Group 7 (black)	250.452	251.973	302.437	126.857	120.979	132.898	57.2804	104.238	81.0797	234.332	216.615	282.406	159.723	211.937	177.73	228.679	220.916	226.432	167.015	149.448	131.267	140.077	135.311	153.258	139.639	124.227	102.393
Os01g0592900	RTEL1	Group 5 (green)	3.96819	4.63666	3.8311	4.42235	4.12748	2.35683	3.6129	3.16605	4.47076	5.43146	3.37937	3.79836	3.32262	3.34977	4.12005	3.29455	4.26078	4.83688	2.30478	2.67172	4.23137	3.32051	3.14319	2.09681	1.95097	2.29565	2.06241
Os01g0593000		Group 1 (turquoise)	15.276	15.7542	17.4156	14.5748	16.8366	18.2256	14.8436	12.781	18.4002	18.722	21.1059	16.8073	21.8007	13.6187	16.3443	21.8809	27.8358	25.5236	23.6725	21.8131	20.9242	18.7296	16.2801	20.5581	27.1525	28.0516	21.2777
Os01g0593200		Group 1 (turquoise)	28.4081	25.0435	21.5582	25.1379	22.6766	17.0742	16.5783	16.5079	18.3699	24.1993	21.3941	16.428	19.402	17.9544	18.1474	32.7664	34.8673	50.1197	43.9697	48.304	50.0676	51.2139	55.7023	62.55	51.0483	60.9835	49.7259
Os01g0593500		Group 1 (turquoise)	10.6953	9.53731	11.9915	4.5128	6.0407	6.01974	4.67993	6.69739	7.4396	4.69504	6.80081	5.85164	7.26448	6.35511	10.4611	14.9215	18.4043	13.2862	14.4522	7.92641	12.6507	10.5379	8.7232	5.22116	6.99056	6.73401	9.58092
Os01g0593600		Group 6 (red)	26.7819	26.9606	22.4874	28.0602	27.0524	29.8327	27.938	27.2486	26.1752	23.4379	23.5685	20.5288	29.4598	24.4776	28.2668	30.2449	25.5888	28.2893	25.5292	27.6334	30.2085	27.6374	26.6209	24.0999	19.5108	22.1156	21.7409
Os01g0594300	P0451D05.14-2	Group 3 (brown)	7.85344	9.69127	7.52414	11.5013	9.56638	14.0617	12.8449	9.62022	15.4262	20.4502	16.0348	5.32329	13.6946	12.674	19.3345	10.9457	23.002	12.7974	14.1025	6.591	18.1254	65.5536	37.4315	24.3558	13.3666	10.344	8.11618
Os01g0594800		Group 18 (lightgreen)	1.68106	1.19404	0.773895	2.24074	2.10959	2.67497	3.3047	6.20604	7.51946	0.688754	3.00748	1.12328	1.45972	1.91418	1.52875	0.605674	0.67744	3.59459	8.57187	11.8597	8.7841	10.0973	7.90937	16.6486	10.9154	16.5755	16.7896
Os01g0595100		Group 2 (blue)	33.4908	33.6318	28.3212	37.8574	36.5507	37.4186	34.6701	34.9536	37.9328	32.4752	32.161	32.5027	31.2448	29.3305	35.4261	33.9985	33.3237	36.8905	34.9163	28.5003	35.3302	30.4686	31.495	34.3323	29.2736	27.4456	26.432
Os01g0595201		Group 1 (turquoise)	1.17288	3.82713	2.35074	0.807907	3.34489	1.85846	1.26416	2.30201	1.91643	3.59485	3.62226	2.00692	0.85368	0.302565	1.32706	13.31	9.82127	8.41564	18.2649	33.7682	20.2007	6.37185	8.81672	5.61409	4.96742	3.34461	6.54447
Os01g0595300		Group 7 (black)	4.90592	6.84931	8.07614	6.12362	7.39185	5.03407	4.55525	3.68844	4.3581	8.58016	9.40317	8.00693	5.10746	6.76437	7.24146	5.546	5.9103	6.50483	5.88948	5.95331	5.46064	4.82579	5.76843	6.3587	5.82685	6.40085	6.37077
Os01g0595400		Group 4 (yellow)	88.1642	106.4	101.008	74.373	63.4181	85.048	79.1721	90.9616	74.4661	113.355	126.304	143.163	117.309	116.723	121.213	90.5928	94.3028	102.325	131.486	123.85	109.555	152.73	148.891	161.33	189.982	217.979	248.669
Os01g0595600		Group 7 (black)	157.137	185.413	188.779	134.899	115.302	136.559	37.8526	26.7549	16.8089	151.747	122.623	144.792	113.854	119.441	118.002	2.89748	3.62953	3.13278	6.35403	8.10912	2.11552	13.8168	14.5075	19.6611	85.794	61.4532	34.9737
Os01g0597800		Group 2 (blue)	1.21856	2.15372	1.55689	62.5627	70.3755	68.7346	138.72	99.4759	135.244	1.51664	1.3764	2.15785	23.5466	20.3572	22.3651	0.402419	0.58177	0.088491	2.25997	0.994086	2.22704	1.2104	0.239362	1.1081	4.74873	1.55761	2.043
Os01g0598200	OsCBL5	Group 1 (turquoise)	15.319	13.2025	18.5078	10.951	9.76142	14.0346	9.20932	8.48098	9.77587	10.1584	10.7933	13.585	10.1744	11.2098	13.5718	16.2703	12.6687	21.9974	27.8645	12.2188	15.3371	12.4856	16.9095	20.1016	21.1478	22.5088	24.8109
Os01g0598600		Group 12 (tan)	32.4317	32.3578	24.6153	32.9807	44.706	35.0136	40.1632	28.1923	39.4873	43.1407	35.3127	15.5178	28.0773	27.804	22.3748	26.6301	32.4403	20.5076	12.9144	21.5556	18.9161	35.2268	29.7167	43.0344	14.0534	15.5253	17.9246
Os01g0600000		Group 1 (turquoise)	187.008	181.113	176.588	170.229	153.562	143.806	163.418	148.337	160.865	125.285	126.152	97.4788	155.424	202.851	176.772	257.733	252.618	245.382	279.27	293.638	304.527	291.997	274.313	281.175	213.463	236.139	202.878
Os01g0600200		Group 1 (turquoise)	35.6101	35.7358	36.2059	32.6649	31.9436	34.6883	31.9364	30.983	39.3028	31.2054	26.6481	32.6744	33.4239	36.9877	34.1556	56.5178	63.6267	58.4216	54.3914	65.8481	65.4313	47.4902	53.443	45.4721	51.6899	47.8303	51.801
Os01g0600300	P0025A05.39-1	Group 12 (tan)	33.0647	32.3065	37.2862	27.5758	29.5121	29.2247	29.1302	27.5072	26.0691	33.2671	29.2302	31.8042	28.1052	24.1554	30.4991	31.3073	32.1714	28.8448	29.0548	28.2019	29.2739	27.4072	28.2206	28.2933	26.1337	33.922	28.959
Os01g0600400		Unclassified (grey)	3.89197	2.75677	4.10771	4.16713	3.176	1.5807	3.91963	3.60601	2.6932	4.34848	4.01296	3.4751	3.59178	2.63737	3.31432	3.82461	4.11076	2.97005	3.70844	2.73265	2.20713	4.39112	2.37006	5.15246	4.53216	3.64307	7.01247
Os01g0600500		Group 6 (red)	1.85329	3.11074	2.51131	6.89788	6.35143	7.4818	6.35872	5.99474	6.39852	3.81944	3.1428	3.21124	2.56876	1.9824	1.38685	2.09596	2.21099	0.997062	4.82925	2.97415	3.88782	5.67501	5.91943	1.96926	2.42675	2.98237	2.70151
Os01g0601200	OsRLCK41	Group 1 (turquoise)	5.23227	4.53103	4.54579	4.3316	4.28758	2.86098	1.29326	2.41897	2.24365	5.38618	3.4816	3.08039	3.00104	5.16427	2.27838	12.0804	19.7322	17.2546	15.6423	20.7862	17.8768	9.2761	10.4665	12.6734	7.38876	9.95722	7.96446
Os01g0602400	OsCYP72A32	Group 6 (red)	0.452073	0.809856	1.40875	1.76493	1.94081	2.68189	15.4908	5.73038	12.3849	0.425351	0	0.362924	3.54355	2.0822	2.09207	0.199867	0.357547	0	1.10719	1.26131	2.58206	0.749306	0.24057	0.142088	3.77801	4.03796	4.18533
Os01g0602800	OsRLCK42	Group 3 (brown)	6.96804	8.78254	7.2453	6.95321	8.97301	5.54495	5.92169	2.87446	3.68864	21.0706	15.457	12.6898	10.8885	9.73803	10.818	12.8115	17.3742	11.7413	7.77512	10.4492	10.8246	18.7955	15.8077	14.8541	7.78133	10.538	8.0572
Os01g0603000		Group 7 (black)	94.6266	86.9096	88.4111	59.2656	57.9961	44.8306	58.1981	52.896	59.0929	73.8116	70.8797	72.5672	71.4062	76.722	75.544	74.8875	87.2364	67.9304	62.8606	67.3251	72.8471	58.1984	54.0266	62.1059	58.1844	51.3496	46.7887
Os01g0603200		Group 7 (black)	2.75688	2.33709	2.9456	1.00919	0.659686	1.68474	2.08742	2.4308	1.67773	5.8968	4.05966	5.19855	6.18073	5.35269	6.56693	2.68401	1.48624	0.807875	1.74043	1.81238	2.14135	1.28513	1.16616	1.97252	1.69859	1.67601	1.44758
Os01g0603300	P0681B11.9-1	Group 7 (black)	173.151	148.864	161.828	56.467	69.2708	58.3952	109.885	56.7591	53.5034	152.919	146.176	163.204	160.553	158.916	168.494	67.0253	37.2043	44.6928	21.9552	18.2473	30.272	38.949	43.6716	63.4532	43.0566	43.1191	54.3727
Os01g0604000		Group 7 (black)	4.05554	4.78901	5.64332	2.37809	3.44627	3.01957	2.60947	2.22436	1.86365	8.95028	13.3239	12.2724	6.37799	7.28458	7.12931	4.00586	1.86283	3.83026	1.8033	2.62374	2.85599	2.3302	2.97561	3.87642	1.98544	1.98683	3.9115
Os01g0604100		Group 4 (yellow)	2.72037	3.15853	4.41631	2.94836	3.54201	1.67413	2.61505	2.17541	2.38041	5.17417	4.92482	2.49886	3.47393	3.6124	3.52952	3.21613	3.35083	3.63792	2.99127	2.75161	3.72315	3.63205	2.69407	3.40029	3.21585	3.67674	3.73598
Os01g0604500	OsCML12	Group 2 (blue)	11.6349	10.9394	11.9821	20.177	20.056	20.197	23.6519	20.0953	20.2352	9.90834	5.99462	9.92131	13.1272	12.698	15.0092	9.62885	8.24787	5.56487	7.8216	13.7283	8.30493	9.58207	8.69407	9.315	9.58272	6.93116	7.38476
Os01g0604550		Group 4 (yellow)	2.45365	2.83655	3.02606	0.686247	1.74382	2.47216	0.903344	1.65659	1.49754	3.26796	4.50452	3.03183	3.19431	2.24589	2.29821	1.66935	1.49524	2.72431	1.51153	2.85516	2.13743	1.39053	2.2098	4.83681	3.82922	3.66656	3.16862
Os01g0604700		Group 6 (red)	31.5701	29.7245	27.2356	41.7326	40.1275	38.3651	37.8739	42.5612	36.8669	26.3338	24.082	27.55	32.0085	38.2055	44.9797	30.9058	38.3515	39.6801	38.9369	40.4589	45.1756	42.8991	41.3191	35.1195	36.306	34.1744	37.6166
Os01g0604900	OsSTA24	Group 3 (brown)	7.90527	3.88167	7.66657	3.40378	3.92632	4.82587	3.69411	4.47599	4.59196	4.57516	7.6278	6.12635	3.2787	7.88247	3.90924	5.22872	6.71706	11.6663	1.91091	6.87315	10.8104	6.14147	10.2457	6.10938	4.62104	4.12497	3.64667
Os01g0605000		Group 4 (yellow)	3.01718	3.78306	2.21475	4.54791	3.44811	2.61009	5.31034	5.03184	5.36023	4.82117	4.81301	4.8224	6.52211	5.40209	6.77316	4.73078	5.55417	3.67244	8.27766	7.18244	5.24824	4.36245	6.05336	4.85063	6.89449	3.84506	6.60069
Os01g0605100		Group 6 (red)	38.7975	36.4996	35.6483	58.3612	46.3273	53.9863	68.412	74.5403	70.2727	49.3023	42.7986	42.2373	75.2624	72.8973	86.6059	53.4291	57.3233	55.125	90.5444	91.9275	71.4119	50.1763	55.828	69.7665	76.96	64.5367	75.3233
Os01g0605500	KIN8A	Group 10 (purple)	9.57287	7.43623	9.57871	2.57855	3.20135	3.18653	2.21952	2.59821	3.73046	6.16608	7.02203	2.74826	3.69063	4.76946	2.45198	3.52884	7.65108	4.57219	2.51471	2.87503	3.64544	6.61172	7.28055	5.78121	1.78997	3.27476	1.47202
Os01g0605650		Group 17 (grey60)	12.6534	12.4749	12.872	10.7972	13.6418	11.7953	13.2326	11.393	11.5463	17.633	14.0173	14.9006	13.0703	8.95746	12.9192	12.1425	13.1091	15.1024	9.08294	9.19802	9.91967	11.3374	11.7158	12.4622	10.5753	11.8411	11.4006
Os01g0605700	OsSWEET6b	Group 3 (brown)	0	0	0	0.423121	0	0	0	1.26589	1.02275	0	0.586913	0	0	0.673779	0.228293	5.30193	4.1056	7.77364	0	1.00228	0.508824	16.0923	13.7101	11.7804	0.451761	0	0
Os01g0606050		Group 8 (pink)	12.5503	6.7014	11.6185	10.4366	6.43162	4.22599	10.3291	11.5416	7.38223	4.03363	3.68184	5.65003	10.9748	10.3454	7.09812	11.9861	12.744	3.92705	20.1994	13.6441	13.7259	9.03951	7.2601	4.97321	9.94424	3.68914	6.38862
Os01g0606133		Group 2 (blue)	21.2674	24.1842	22.1317	52.4823	51.9732	51.3992	44.3377	52.1894	55.6565	27.2673	27.4921	27.6056	34.0993	31.596	32.4968	23.574	24.9916	20.1576	24.2724	20.9881	18.4093	23.5651	22.5211	23.2295	32.5248	20.0669	19.7834
Os01g0606900	OsDjC10	Group 2 (blue)	0	0.202324	0	41.1393	27.6181	31.2805	46.7479	52.9583	50.4836	1.54269	2.67974	2.53642	4.63878	4.48193	3.74983	0	0.582652	0	0.826746	0	0.242225	0.30465	0	0	0	0	0
Os01g0607000		Group 1 (turquoise)	3.86425	1.9468	2.3895	3.40166	4.85292	6.71824	4.34365	5.6625	6.4306	4.6216	8.52483	2.1972	3.76814	6.67554	7.61592	4.35887	6.10704	5.56524	9.08072	23.6453	10.0953	12.8056	7.50595	9.73047	11.6521	10.1582	7.529
Os01g0607200	OsBAT1	Group 2 (blue)	15.1188	12.1166	14.5247	27.2263	23.6218	32.2755	30.727	21.5068	30.3408	5.78805	7.64691	7.44339	9.04574	12.0501	9.95961	5.41474	8.85849	6.22259	6.61998	5.65512	5.90396	8.87479	8.65393	3.71417	6.64128	5.21593	6.00086
Os01g0607300		Group 4 (yellow)	6.97729	5.94107	6.89992	2.67077	2.57535	4.81366	3.05694	2.54828	3.80646	3.70596	3.99869	4.57127	2.54318	4.77125	3.30054	4.85517	2.70952	4.02064	2.90003	3.89727	2.83738	4.07919	4.4627	4.84171	3.54124	3.97185	5.10964
Os01g0607400	OsWD40-17	Group 9 (magenta)	60.2151	62.5047	63.5144	69.5245	63.8162	72.8895	81.3008	63.544	73.1383	78.4424	71.3097	89.3765	73.2371	53.4453	70.4588	48.9537	55.4466	56.5288	52.1174	54.6147	52.9507	48.9809	51.38	51.1809	60.7873	67.0187	81.8149
Os01g0607900	OsRPK1	Group 3 (brown)	21.4335	21.2972	14.3058	5.83962	6.30215	5.58483	4.90625	4.88845	5.26719	27.202	29.4605	14.7023	15.9618	15.6456	11.6366	29.131	48.6992	27.5178	15.6751	19.0753	17.5377	41.5798	36.6434	26.9126	10.128	9.09314	6.53194
Os01g0608101		Group 12 (tan)	44.6093	37.9874	33.5466	74.8298	70.6822	68.6697	52.8287	71.1927	51.7173	33.1903	32.513	20.23	10.418	8.44021	3.04512	9.83032	11.5089	12.9763	0	1.19809	2.4299	10.7852	12.0786	9.74588	0.140309	0	0
Os01g0608300		Group 4 (yellow)	5.87596	4.02581	3.60693	1.50874	2.18021	0.864627	0	1.95867	0.230645	3.50839	5.67831	5.04568	0.394269	0.786911	0.95972	0.691395	3.14322	1.75349	0.840976	2.98162	2.64623	4.02033	4.03326	3.16281	2.84969	2.0397	2.87962
Os01g0608400		Group 3 (brown)	3.89968	6.88812	5.11804	3.10304	1.63121	1.90688	0.954832	0.899376	0.68757	9.76926	7.57645	11.656	4.51038	2.99379	4.34495	4.21894	5.13059	5.78248	2.38716	1.0097	2.44078	4.51948	7.74391	3.11842	2.37271	1.90634	1.71032
Os01g0609300	OsPDR9	Group 2 (blue)	3.5546	5.34841	10.111	337.393	342.102	356.781	308.745	347.309	349.634	3.50183	2.11779	6.2494	34.5908	20.4358	19.6382	0.470052	2.21443	0.122766	5.12345	4.238	5.0124	0.827801	3.02172	0.810497	3.54693	4.81344	3.77238
Os01g0609900	OsPDR8	Group 5 (green)	108.73	121.322	127.67	215.166	170.911	227.11	202.955	168.847	197.167	157.507	147.379	186.666	110.469	80.6237	106.228	36.6164	51.0208	32.0227	44.4973	52.6303	62.3517	46.7222	46.6045	38.389	24.4629	28.6936	29.1364
Os01g0610100		Group 1 (turquoise)	136.225	135.397	141.766	129.328	137.308	122.308	110.108	136.715	122.988	114.419	121.702	114.792	160.112	170.519	158.099	162.705	175.859	169.582	197.941	194.297	198.249	218.38	209.041	207.139	206.839	245.217	262.266
Os01g0610300		Group 2 (blue)	5.0309	7.16426	8.49525	6.98637	7.38225	10.5181	12.2124	10.5859	11.4505	9.31078	6.97169	10.3841	7.77878	7.77301	8.80046	5.51498	5.76736	5.32355	3.80197	6.46915	7.21645	3.98476	4.18501	4.7131	4.42491	5.55401	6.28586
Os01g0610400		Group 13 (salmon)	48.4945	49.5142	57.1824	38.8222	37.5535	33.9155	44.5413	44.977	43.7717	31.9401	31.8586	26.2494	36.0444	49.4635	44.445	50.1541	54.961	53.9332	46.2961	44.7671	51.1634	35.9458	44.5055	32.3364	30.8185	29.5065	28.1876
Os01g0610500		Group 1 (turquoise)	40.2451	37.3573	35.6154	50.7218	50.8176	50.0333	42.752	37.9712	42.8051	27.7417	31.7327	29.6195	55.3335	55.161	51.2856	76.852	64.8631	65.6035	58.7102	64.4875	67.7285	54.443	46.2114	42.3918	42.7315	50.2397	38.9081
Os01g0610600	P0410E03.25-1	Unclassified (grey)	16.1611	15.0949	16.2849	11.9101	13.2981	11.7387	17.2594	13.3354	13.573	14.9892	17.0647	16.6819	13.1381	11.2853	12.7743	15.5299	14.9165	16.0828	13.6995	10.6389	16.5077	13.6126	14.0672	14.695	15.0688	13.1055	12.8657
Os01g0610700	OsRFPV-4	Group 5 (green)	14.6357	15.905	16.4629	17.8606	18.0004	20.22	13.0511	11.1852	16.5764	14.9307	16.5719	13.3652	16.3576	15.1055	13.8712	11.1886	16.2857	12.6384	12.0187	16.1311	10.6582	10.7937	11.5355	13.7658	12.5353	10.1982	15.651
Os01g0610800		Group 3 (brown)	7.89145	8.85108	8.01969	4.32766	2.18993	2.03704	2.30187	3.77473	3.43119	7.01272	5.13733	2.91644	2.55433	7.45863	3.57396	7.62923	5.69944	7.44555	1.54031	9.384	7.0937	12.0096	10.4351	5.17438	2.17357	5.91513	1.21882
Os01g0611000	P0410E03.33-1	Group 3 (brown)	68.5576	76.4515	68.0714	45.7122	26.6375	14.3509	17.1865	6.35558	11.9543	40.1795	44.1938	18.566	19.8846	37.3739	16.8501	39.2221	112.844	44.4374	47.1933	31.8202	43.3374	162.165	125.631	76.0478	26.1493	35.2314	8.81641
Os01g0611100	OsRAN1	Group 13 (salmon)	105.308	91.9663	110.506	109.723	94.4206	103.282	110.921	117.289	128.085	58.7452	53.8285	69.9087	79.9548	103.282	87.5955	85.4531	106.144	88.7602	89.3895	91.922	95.8922	66.4583	64.19	55.4314	68.8632	55.3142	59.2438
Os01g0611900		Group 4 (yellow)	2.75104	2.10684	4.05317	1.47011	2.23867	1.45739	2.23442	1.73257	1.48597	4.12771	2.92182	3.34974	1.71904	1.83016	2.04072	3.0305	4.25286	2.76223	3.46738	2.68636	3.32925	2.00391	2.20685	2.18813	2.17804	2.76854	2.29609
Os01g0612000	OsDNMT2	Group 2 (blue)	14.9364	14.0811	13.0987	14.1281	13.8302	14.4391	16.3978	12.3617	14.0207	12.0327	11.372	14.9904	16.3905	10.6808	12.9402	11.0307	12.7871	13.9161	10.4745	9.61832	8.75184	9.36672	9.5795	12.3248	10.9773	12.9965	16.2311
Os01g0612200	coxVb	Group 14 (cyan)	175.576	177.339	161.721	191.126	188.305	170.87	183.778	198.921	185.278	143.604	132.54	105.645	167.536	193.374	182.159	178.831	190.493	202.694	212.07	183.056	223.477	244.13	225.151	199.345	203.727	222.973	197.643
Os01g0612500	OsPOP2	Group 1 (turquoise)	29.0408	24.7854	30.5903	25.9104	32.5583	23.6581	30.3336	33.3915	23.7031	10.6386	11.8521	11.4064	6.6313	10.0062	11.252	65.1074	69.4969	61.2438	120.211	89.4666	99.9286	69.1992	77.3135	82.6661	133.576	86.2754	112.746
Os01g0612600		Group 6 (red)	60.5215	59.4822	64.0842	111.676	95.9115	95.5485	117.512	111.277	120.823	63.5788	70.6572	72.9831	66.4772	74.8274	66.338	70.656	72.21	77.4024	77.8988	74.8641	71.6934	61.3167	62.7172	54.8726	77.7232	64.3836	68.0692
Os01g0612700	LOL5	Group 17 (grey60)	6.96748	8.34131	8.39696	6.28396	6.01825	4.93148	6.45096	5.43859	5.25916	11.1447	16.3593	11.5183	8.80864	6.25049	8.85431	8.08368	7.947	10.5169	7.50127	6.22808	6.66369	8.13934	8.35261	8.59249	6.80713	6.05376	7.54994
Os01g0612800		Group 1 (turquoise)	16.1825	20.2606	17.721	6.74057	12.6536	8.8175	12.6933	11.6279	15.4427	12.9053	17.4155	12.7605	16.9585	18.5533	14.6651	18.8344	16.5284	13.2265	19.8392	11.8402	16.8586	16.8653	19.8833	22.6432	21.649	29.7766	26.7937
Os01g0612900	OsGELP17	Group 1 (turquoise)	19.4919	21.2351	23.7013	21.401	21.3526	22.7579	15.9448	20.2471	17.8682	20.0524	17.1871	23.2384	25.1496	22.5143	25.4586	27.5656	29.2841	24.6266	30.2825	22.4883	32.0372	17.9053	18.3467	16.6234	23.0925	25.0455	25.8523
Os01g0613300		Group 1 (turquoise)	41.1128	33.538	32.8628	26.8576	32.6891	24.6283	27.5972	33.7201	30.8729	28.0909	39.0745	36.0187	25.3052	36.7194	29.885	35.9158	34.7464	31.4625	37.9817	31.8731	30.2158	35.5533	36.2989	42.6091	38.2196	30.0338	26.0959
Os01g0613800		Group 6 (red)	4.58684	4.89387	3.45915	8.87626	5.22284	9.37749	5.60222	6.82114	3.66584	0.909279	2.05423	1.59212	9.95799	12.8584	8.99929	3.72463	1.60022	1.79745	5.61147	7.94907	7.30701	2.75423	2.86465	1.96614	5.03695	4.0042	4.00298
Os01g0613900	P0410E01.34-1	Group 4 (yellow)	8.63229	6.882	6.50233	5.93053	4.90233	7.21613	4.96351	7.57933	5.34546	7.12715	8.96454	7.97265	8.87409	10.3377	8.31556	9.4979	11.7069	8.98598	10.9504	7.8781	7.88673	8.27924	9.35706	7.3659	6.55721	5.72727	11.1405
Os01g0614400		Group 6 (red)	14.2828	9.05379	10.3541	14.5866	13.8569	19.8702	11.866	20.5499	21.5889	10.1031	7.02996	12.7257	17.828	10.1302	15.7211	14.7129	11.0055	12.396	15.8454	11.3225	11.7132	5.26811	6.76365	5.62385	17.146	11.4908	13.8955
Os01g0614500		Group 4 (yellow)	37.9521	34.9726	37.1024	23.4669	28.7486	31.3679	29.3167	28.3946	34.4275	35.0357	40.6312	36.4401	33.694	31.7261	31.9866	29.1018	36.1239	40.2838	33.0324	34.4586	37.8899	36.8161	37.5464	40.2242	32.1565	31.8672	34.4866
Os01g0614700	OsABCI13	Group 1 (turquoise)	25.2016	28.2681	21.2178	14.4774	22.3021	18.7985	21.9298	21.1042	25.6203	23.1479	23.611	20.9783	23.5477	21.6931	26.278	23.3858	29.9089	24.2136	26.4409	30.8002	33.6438	33.9871	30.651	29.6771	30.7588	34.1388	29.7311
Os01g0614900	OsATG7	Group 5 (green)	37.4845	44.3531	41.9642	47.6042	45.84	49.3749	46.6017	32.5877	39.2606	44.7656	47.6267	58.0998	55.5175	39.0246	52.0342	15.8958	17.2635	22.8845	24.4831	21.0304	20.438	24.8854	25.8523	28.8513	26.5572	26.6863	27.5279
Os01g0615000		Group 7 (black)	13.3953	13.2328	18.4227	7.7291	6.83691	5.6522	6.89945	8.09252	6.37595	10.7256	18.5409	17.5286	22.909	15.354	14.4769	2.15	4.2713	1.4447	2.09125	2.74312	2.54664	2.03132	3.62862	4.58352	2.73089	1.72649	5.37639
Os01g0615050		Group 2 (blue)	219.324	203.563	206.508	543.296	662.605	692.123	510.433	184.02	400.034	41.4562	45.6639	41.2307	115.868	62.1856	83.1707	7.38007	5.58095	3.20366	7.97087	5.86714	4.2042	21.7048	10.8054	11.9108	20.6054	20.2116	13.2547
Os01g0615100	OCPI2	Group 2 (blue)	307.994	265.401	266.918	938.784	1036.21	1442.05	842.52	227.063	601.374	6.12033	11.0622	18.6788	91.3279	42.0413	58.8627	1.48777	1.60895	1.14034	5.79767	3.54868	1.78676	5.47034	2.42693	6.95214	12.3256	12.1527	5.44065
Os01g0615200	OsAT2	Group 2 (blue)	143.73	124.569	131.456	112.513	112.057	113.247	117.718	111.509	111.103	84.4469	78.7077	77.7272	123.747	133.087	113.844	98.6373	81.9698	74.2582	64.5772	74.1143	73.7166	83.7875	77.8423	78.0192	59.2802	57.9491	47.2744
Os01g0615300	OsAT1	Group 1 (turquoise)	144.26	133.621	131.771	111.608	90.8424	106.913	88.6616	105.557	97.2181	103.889	98.347	94.9634	125.228	134.9	155.16	218.492	211.829	168.164	172.406	203.425	210.296	165.25	159.414	131.525	123.198	122.568	103.231
Os01g0616100		Group 2 (blue)	28.933	32.6057	28.4714	36.26	39.0329	35.626	46.0083	37.0189	40.8629	39.1556	39.0453	39.5463	32.2774	26.4629	37.7805	24.5987	33.7407	35.1745	27.9058	27.4231	32.2557	29.6621	31.2909	28.0074	28.5392	26.2817	34.1263
Os01g0616300		Group 3 (brown)	13.9818	15.7509	9.11908	8.5596	4.39267	4.09499	3.25741	4.5602	2.30217	7.52874	14.7918	7.24458	5.94352	9.07798	6.90725	8.12454	13.5145	12.3479	6.50018	10.9666	17.1781	21.0679	18.6037	12.4126	9.04347	8.45829	6.27639
Os01g0616333		Group 3 (brown)	2.59479	7.05917	6.28374	3.05861	2.03272	1.85525	1.21431	1.08214	0.7179	4.07741	4.01649	2.65997	2.60379	4.39498	1.80397	3.3499	8.4922	5.36502	2.20091	4.20295	4.6231	7.76688	8.07866	5.00628	2.48149	2.95606	0.995646
Os01g0616400	OsC3H8	Group 11 (greenyellow)	33.1052	38.3483	30.0901	25.5496	28.4153	29.3117	36.4494	26.7738	27.0339	38.978	38.9585	34.8548	33.5472	32.7897	31.8347	28.8517	26.9679	26.659	29.173	34.4611	26.5122	28.85	28.3879	31.9731	34.2265	35.0217	28.8821
Os01g0616500		Group 8 (pink)	52.7857	54.4227	57.043	30.5532	39.2141	33.669	38.0483	38.4499	36.4756	38.3774	38.2166	35.4938	33.4384	47.3342	35.1669	40.3664	52.9208	43.6728	49.9483	44.6998	52.0035	37.3451	41.0505	39.4579	28.6636	29.4654	29.2671
Os01g0616600		Group 1 (turquoise)	11.7533	12.7713	14.5146	6.9748	4.58556	3.3337	4.42913	5.6544	6.81949	7.53475	6.65894	7.63528	6.37476	11.4879	9.82084	21.7815	14.5511	19.045	17.1946	14.1401	19.3683	12.5906	12.3079	10.0319	13.4147	7.5755	9.46825
Os01g0616800		Unclassified (grey)	3.67768	4.60935	4.65627	4.06679	5.34603	2.29951	4.09401	3.43256	3.35914	3.71181	4.54867	5.50727	3.36037	3.09157	4.48986	7.41662	3.51326	2.31882	4.5104	1.63489	4.26138	3.94772	4.87977	5.57643	3.08892	3.14795	5.28988
Os01g0616900		Group 4 (yellow)	46.945	48.1201	46.2889	31.1963	46.033	37.0824	39.6001	32.8971	40.6613	62.222	66.4318	54.0401	42.8867	36.792	36.9762	39.5835	51.945	47.88	40.1971	44.0986	50.7522	44.6054	37.0816	37.395	53.4076	44.6479	53.9341
Os01g0617500	P0686E09.27-1	Group 1 (turquoise)	43.2514	44.3638	47.8242	33.4774	33.8162	33.9848	36.6713	35.1161	37.1829	41.8356	41.1163	41.0937	41.8576	35.8619	43.2905	48.5615	58.4715	50.9682	47.6011	48.5225	54.4425	44.7393	45.6501	35.9298	43.5729	45.0616	45.4779
Os01g0617600		Group 4 (yellow)	7.34454	6.89837	7.35009	2.78744	4.52763	3.13393	2.58883	2.99525	3.45732	5.65412	8.44356	8.34413	7.30771	7.58439	9.82631	10.127	11.2617	11.2678	10.6751	10.2929	7.88693	9.80735	9.80822	10.1246	11.384	14.3605	13.2287
Os01g0617700	CENP-C	Group 5 (green)	13.0445	15.4086	13.6079	12.8876	13.6572	13.3673	14.3739	12.6667	11.9447	12.0113	15.093	14.267	11.8966	10.2877	10.9969	7.30581	11.8707	7.55142	6.44646	8.50623	8.71063	8.14999	8.04857	9.00016	6.71028	7.11372	6.60411
Os01g0617800		Group 13 (salmon)	12.3581	8.81618	13.8885	11.5662	10.2775	10.9903	8.16874	12.1028	8.25033	5.94621	6.76436	7.7543	9.77945	13.7214	9.49461	13.5684	14.4118	9.83141	10.8616	11.368	10.5126	5.54432	5.19606	5.43971	6.3598	6.94762	6.17776
Os01g0617900	P0686E09.32-2	Group 5 (green)	8.67668	7.59948	10.4505	6.63688	8.49399	7.6354	10.9099	7.06786	7.40319	7.19118	9.97799	11.2159	12.1718	8.39112	7.95979	5.74485	8.24552	3.7165	6.21684	5.41468	5.37245	5.78782	5.26701	8.9229	5.37804	7.65716	10.6845
Os01g0618000		Unclassified (grey)	0.964695	0.896873	0.151055	30.3988	23.5217	35.1672	33.214	26.8034	33.4299	1.59571	1.45216	0.307629	2.43716	1.05412	1.31239	0.212539	0.67246	0.344738	0.393643	3.88178	1.03725	1.0245	1.59924	0.601385	0.5085	0.410421	0.162804
Os01g0618100		Group 1 (turquoise)	22.8306	20.4866	25.0689	13.5404	14.8773	17.7051	25.1252	22.5272	21.9601	25.6791	28.8229	17.2953	19.6667	17.2358	16.1447	26.0326	21.5975	13.3681	24.5089	23.1754	24.6866	29.7423	24.1968	29.1723	24.3253	30.187	26.2082
Os01g0618200	OsPP2C07	Group 2 (blue)	13.733	11.9443	11.1492	13.9447	17.4267	12.9745	18.5503	18.0821	17.275	15.2761	11.8396	11.8124	13.4283	14.5887	15.0002	9.93915	10.3716	9.88141	5.35852	7.56238	10.9796	12.51	10.9534	7.5174	5.50625	10.4639	6.34208
Os01g0618400	OsRH25	Group 8 (pink)	2.93178	3.04999	3.62716	1.10172	0.740829	0.583677	1.77992	2.19972	2.35143	2.26799	3.2194	4.12111	1.56123	1.8737	2.96872	3.84733	3.62128	2.62543	2.68591	2.01533	4.25352	1.2129	1.5472	1.35702	1.39318	2.12803	1.21078
Os01g0618500	OsRH26	Group 6 (red)	11.6101	12.0063	13.2755	13.4526	14.3165	12.6849	16.5424	13.0473	16.5833	10.072	9.32097	7.43747	8.36127	8.12026	8.06079	11.3638	12.8928	9.98334	11.282	10.077	9.29149	7.77635	8.3708	6.67759	6.53051	8.58463	8.02101
Os01g0618700		Group 10 (purple)	2.1595	2.88061	3.90395	1.8708	2.56377	1.21453	2.54137	2.59061	3.54905	2.83289	2.0854	0.893321	0.881232	3.5103	1.0577	1.94782	5.54597	2.40756	1.88123	1.28566	2.14836	9.82126	4.42217	3.17346	0.55461	1.04976	0.605812
Os01g0618800	OsFtsH9	Group 5 (green)	22.862	25.8599	25.0315	20.2358	24.5297	18.2312	25.3975	20.6036	23.8168	21.858	19.8427	19.4055	24.8843	15.0021	15.862	21.319	18.4945	15.9965	20.2947	18.1632	16.7201	12.9887	18.0659	13.9783	15.7896	16.3869	18.9836
Os01g0618900	OsPGL31	Group 3 (brown)	30.267	33.1272	23.2077	13.2312	13.6884	16.2165	16.3291	14.9264	12.6657	22.6076	20.5844	15.0316	19.2533	20.7229	15.4453	28.534	35.4164	24.8671	24.8511	25.4664	31.8922	32.4152	41.5239	30.4549	25.4428	17.7955	20.0987
Os01g0619000	B1040D09.15-1	Group 6 (red)	22.8315	24.469	21.661	31.9583	30.7934	26.2456	26.2947	33.4556	28.6159	25.8681	26.0856	33.3843	32.9043	29.5979	32.3868	27.0927	30.4141	34.7293	30.9158	29.6401	29.1886	26.2673	27.7145	24.3855	30.1705	27.4755	28.972
Os01g0619800		Group 1 (turquoise)	5.33363	5.034	4.77493	2.41918	3.52559	1.4324	2.4818	2.16346	4.22049	2.74392	4.08929	2.51128	2.75763	2.0733	2.60703	3.63377	5.82356	6.23249	6.80882	5.06	4.87453	4.65023	4.45655	4.26411	5.67571	4.27785	6.444
Os01g0620100	OsWD40-19	Group 5 (green)	53.7326	44.7341	56.581	37.9282	43.4928	36.7382	53.3408	41.0049	51.1084	65.6322	52.8111	56.8979	52.7712	49.676	47.0035	32.8282	33.2901	31.8954	35.7676	35.4456	30.8523	37.5071	26.8201	30.8172	32.4285	36.7965	30.8205
Os01g0620800		Group 3 (brown)	1.26955	1.74357	1.12479	2.20401	1.89539	3.05622	0.604031	1.53452	1.96018	9.15071	7.43662	4.80138	3.44921	6.96033	6.08924	4.50329	6.8231	3.22673	2.73898	2.49506	2.48387	4.24831	3.76933	3.33742	1.57047	3.24957	2.45981
Os01g0620900		Group 1 (turquoise)	6.80799	3.15296	8.56219	8.01367	4.23287	6.59126	4.18214	11.4043	3.36749	10.5155	6.08283	11.367	2.41283	3.53342	4.64196	13.0399	8.99589	5.07518	1.87396	10.9389	10.5021	5.41357	5.68352	4.91324	11.6067	8.82182	13.2173
Os01g0621200	OsGAT2	Group 2 (blue)	2.21519	1.66901	3.84887	17.156	22.3595	28.2849	44.4766	42.658	40.0947	1.88092	2.32823	4.17297	8.75682	5.61566	8.90764	1.14014	0.918772	2.21104	6.16416	5.59554	3.2375	0	0.777962	1.69235	1.77132	2.30258	1.76069
Os01g0621300		Group 1 (turquoise)	10.9375	12.5875	9.27574	9.31469	10.3608	10.4388	12.0084	8.8443	13.2338	8.10786	10.6898	6.42098	13.0564	12.165	13.6755	13.0759	18.4359	12.2946	10.0526	14.5354	16.9123	11.569	13.9774	11.7316	19.2883	12.0586	9.48449
Os01g0621500		Group 3 (brown)	2.87353	5.42089	4.89823	0.357195	1.23039	0.650343	1.98118	2.64391	0.75548	4.04247	11.3615	6.89125	2.03683	4.70477	8.20652	9.24047	11.8498	4.73252	5.88567	8.94237	6.99087	14.4272	10.8205	3.89273	3.19184	0	2.12197
Os01g0621600		Group 3 (brown)	4.00214	4.60634	4.76155	2.12535	2.55381	2.00687	1.30581	2.33036	1.53988	6.40755	9.12111	6.87937	5.27612	3.31378	3.83473	4.5295	5.9773	6.79205	4.08157	5.83233	4.47463	6.09002	5.74442	8.61726	1.99641	1.01039	1.36343
Os01g0621700		Group 6 (red)	72.5853	79.9729	71.4056	94.1097	91.7039	89.5722	99.6108	78.2922	83.0653	68.7388	72.4123	75.5293	73.1565	76.2064	68.1816	76.4883	75.8073	63.9481	65.6855	77.737	66.0242	92.1125	80.4206	79.2708	67.3629	67.0729	69.308
Os01g0621900	IIP1	Group 6 (red)	98.6792	83.9331	97.6807	212.1	254.324	202.95	268.859	378.85	343.004	74.871	69.2117	72.8187	101.078	86.2509	95.1918	100.081	130.068	185.989	160.111	140.619	112.06	157.116	146.939	157.037	194.31	256.476	239.551
Os01g0622000		Group 1 (turquoise)	26.226	21.3043	17.4979	20.1639	23.957	22.0476	26.9804	24.0984	32.027	25.9944	20.2519	19.163	25.9732	24.849	22.5338	45.1945	38.9348	41.9279	32.775	41.8636	41.7111	27.2219	25.9845	26.9562	28.6493	38.4938	31.4389
Os01g0622066		Group 3 (brown)	9.3257	8.38885	4.1993	5.94048	8.5957	10.8702	6.43286	4.58062	5.26295	13.1907	17.8267	13.0287	11.2509	8.50848	8.83165	13.8855	22.7126	15.787	8.91284	17.0972	13.7922	13.3715	17.3135	17.284	12.405	8.08531	4.28266
Os01g0622300	HEME	Group 3 (brown)	13.7216	10.5847	13.1089	8.25721	9.97143	8.00611	8.4661	7.41841	9.50935	13.5572	13.1728	13.9991	9.83231	12.5403	9.06406	19.7258	20.189	19.7959	14.5862	11.6884	16.9846	16.8561	15.3017	15.0855	12.0647	16.0234	8.87203
Os01g0622500		Group 1 (turquoise)	5.52639	3.79846	5.01539	3.70914	4.31322	3.58229	3.74497	3.95784	4.66891	4.88288	5.30671	5.27594	5.58805	5.12712	4.24472	7.18393	7.97267	8.37734	8.53565	8.96742	7.37457	5.3216	5.06938	4.56487	5.50783	5.53259	6.34804
Os01g0622600	OsCDPK1	Group 1 (turquoise)	82.2804	90.2695	86.4352	55.0366	55.559	51.5415	58.3182	65.1545	60.7321	77.5353	69.4317	71.6274	65.5002	70.7854	73.8048	95.7862	113.22	104.201	95.8251	100.638	108.046	100.852	89.0893	85.816	87.45	83.8126	79.1332
Os01g0622700		Group 1 (turquoise)	60.1809	67.709	60.6541	35.1914	32.8642	33.3282	43.8321	42.4407	38.5798	50.2147	54.4724	50.459	49.8263	48.1507	49.0619	52.9633	60.8936	62.4986	64.953	60.0254	56.8489	61.1385	55.9604	54.7157	67.573	64.7757	71.8824
Os01g0622901		Group 3 (brown)	14.4103	12.9932	14.1915	4.90443	6.20652	6.22905	6.62453	5.68952	4.60102	15.4504	10.1904	9.70795	4.69666	9.80213	7.48663	6.30769	5.61618	9.55434	4.2041	10.278	7.79804	15.8364	17.7549	12.6761	10.1882	9.15648	7.91621
Os01g0623200	SLAC	Group 4 (yellow)	36.6407	32.4462	30.0604	11.9615	13.1709	11.6378	10.4075	20.385	14.3753	52.6771	46.0219	42.7529	16.2506	19.8491	28.9266	63.7302	50.4208	53.2125	62.9312	65.0699	63.4194	38.9424	51.7249	56.8635	100.953	83.2555	88.5455
Os01g0623500		Group 2 (blue)	57.7185	54.0018	50.5548	172.317	189.412	196.541	240.502	157.675	192.798	55.8619	47.6175	68.541	115.828	67.0261	100.911	23.5176	23.1174	33.1781	52.2294	35.5854	40.3021	24.6654	32.1641	24.3277	53.87	37.9325	48.9182
Os01g0623900		Group 20 (royalblue)	3.04919	3.91111	4.0324	4.0368	2.15939	2.9261	4.03147	3.64699	3.86184	3.17329	2.31298	1.68081	5.02054	4.15682	3.04041	5.31442	7.51009	7.01938	2.14429	7.5239	7.96344	7.44402	4.92205	5.68049	1.16193	1.2036	0.86132
Os01g0624000		Group 4 (yellow)	35.4435	45.3771	39.1919	32.7387	32.5801	38.1478	41.9052	29.688	33.6212	70.4526	74.6841	58.2244	49.0287	46.7013	47.6783	49.2925	42.7646	50.645	39.6978	38.9426	45.258	47.0854	44.5552	52.1919	41.4154	38.5946	45.3251
Os01g0624500	OsSgt1	Group 13 (salmon)	503.298	497.016	506.31	416.315	435.281	436.229	455.319	454.188	470.25	378.617	330.071	386.514	433.124	409.457	428.447	470.566	444.418	500.575	472.715	463.108	409.955	487.556	512.373	484.92	371.152	372.656	327.771
Os01g0624700	OsWRKY12	Group 10 (purple)	5.48452	5.45038	4.19167	1.70378	3.84036	3.18698	3.02548	1.72375	1.78502	3.65198	6.06075	2.98207	2.22504	3.23719	3.53565	3.26987	4.64569	5.14966	2.40867	3.35925	2.34493	4.46438	4.6537	4.60105	2.27061	2.21657	2.12168
Os01g0625200		Group 3 (brown)	22.4536	22.4291	21.5124	13.0339	16.9029	15.4291	13.1976	9.72604	16.2379	17.8067	17.2829	7.43016	11.1987	11.3985	9.08441	23.5436	34.4027	20.3578	17.7276	21.6632	22.2058	29.0743	28.0675	22.1144	12.2596	11.08	6.87377
Os01g0625900	OsOFP2	Group 2 (blue)	4.28778	4.54724	3.18065	5.49214	9.0434	6.39857	15.8358	4.89986	13.0953	3.02971	3.76066	1.06053	3.218	3.02241	2.0285	0.810888	1.49779	1.87275	3.98625	2.31957	4.96636	3.10062	4.54877	2.9278	2.93233	2.18975	1.47571
Os01g0626100		Group 12 (tan)	3.62833	4.6003	3.95195	4.17562	4.5092	4.91885	8.44279	3.60983	5.75049	5.96331	4.03627	4.66874	4.28776	4.13913	4.12594	3.13043	5.65957	5.5261	4.15299	4.54826	4.42252	6.24022	6.59965	4.89732	3.14809	3.08708	2.51781
Os01g0626200		Group 6 (red)	66.0438	54.9439	45.6527	67.3224	65.166	58.2947	69.3347	74.9256	55.9815	53.2849	50.4731	42.0156	63.6082	59.4266	60.0432	57.4153	56.5457	67.7846	60.0667	44.9314	58.7125	55.3181	46.6681	51.4451	56.9543	58.5589	54.1112
Os01g0626300		Group 1 (turquoise)	65.2909	72.4043	73.8774	52.6316	54.2034	49.3471	51.4929	67.047	61.9285	49.2352	49.1155	48.314	52.1665	83.6957	78.3499	108.21	101.327	95.5329	107.308	106.535	104.103	83.022	72.431	81.3785	89.8256	76.4182	79.4925
Os01g0626400	WRKY11	Group 6 (red)	5.30097	3.52725	3.24494	38.3667	25.238	43.2743	36.4172	26.3351	34.5156	0.864845	0.742967	0.53187	5.59603	3.8635	2.97664	2.00534	1.67749	4.24702	5.39304	9.3587	5.78509	2.14445	1.24982	1.18525	6.09116	5.3821	4.1183
Os01g0626500		Unclassified (grey)	16.6087	17.0663	18.5103	15.5943	14.3398	16.8582	20.7611	19.7191	18.4316	19.7708	24.3547	27.9242	16.5478	17.7051	17.3788	20.0912	18.7278	18.7461	22.7641	18.0538	20.6887	14.7479	18.9584	15.9222	16.0507	15.9218	21.2679
Os01g0626900		Group 1 (turquoise)	55.9451	59.7791	60.3854	47.5945	37.8612	41.4355	49.6548	59.2307	49.4886	44.9748	54.8281	47.16	49.2177	41.2723	53.2104	110.644	90.0475	100.409	103.395	100.534	113.948	102.32	113.955	111.746	135.375	138.389	170.659
Os01g0627400	OsCYP72A17	Group 6 (red)	4.33436	6.63895	2.86125	17.5913	18.3975	17.7294	34.4366	12.7517	20.1498	3.78796	6.3372	5.03552	8.13645	5.86929	8.66951	5.25518	3.66674	3.58012	6.14517	6.14964	5.91392	4.66365	5.80934	5.35057	5.97868	11.415	8.13125
Os01g0627500	OsCYP72A18	Group 2 (blue)	44.5178	39.6989	44.7086	248.34	192.059	238.645	188.473	238.013	201.461	62.1592	48.7949	89.7537	142.194	111.509	99.3151	13.0934	20.2054	17.5978	49.2746	38.7968	56.8376	12.7855	13.9204	16.5552	31.8854	22.1304	27.3154
Os01g0627600	OsCYP72A19	Group 2 (blue)	4.91561	5.29984	7.51352	11.2761	9.4878	11.3881	26.4409	18.052	33.1723	7.99329	10.5376	11.2975	21.4425	20.8369	23.4648	1.70814	3.09381	2.93266	11.0375	11.4037	15.3537	3.34649	2.99282	2.52196	6.84568	3.67583	7.60616
Os01g0627900		Group 6 (red)	1.13746	0.854952	0.944061	4.2498	5.58168	3.74733	23.3516	8.787	23.9073	1.35749	1.49578	0.474716	7.97685	7.03297	9.54506	0.443122	0.7669	1.1073	2.67751	4.35058	3.10485	0.659858	0.504405	0.112061	9.23218	5.37587	3.9186
Os01g0628000	CYP72A1	Group 2 (blue)	1.60221	4.53911	6.1783	23.3303	20.568	25.3638	11.0368	21.468	17.2923	2.9345	1.37969	3.73472	6.37749	5.3783	8.90629	0	0.238474	0	1.57815	0.755879	1.96078	0.240201	0.351988	0	0.702848	0	0
Os01g0628700		Group 2 (blue)	20.2138	25.667	22.8684	53.4255	57.8628	49.7366	91.7639	54.4069	74.4438	21.3328	24.2943	16.7212	29.0674	26.9757	22.2728	25.3502	23.515	18.5834	13.8612	18.6959	25.486	20.8241	19.7963	22.4461	22.0696	22.7919	23.9316
Os01g0629400		Group 1 (turquoise)	12.6514	10.7179	15.6715	12.5874	11.9141	15.3792	18.0976	21.4228	20.4901	16.367	12.7034	15.7328	16.9366	14.7506	15.9026	17.8706	22.177	22.6837	19.9615	18.6451	19.792	14.633	19.475	12.3375	27.1133	20.3619	22.9239
Os01g0629600	OsSCP4	Group 2 (blue)	14.2805	15.5398	15.296	64.7016	56.9412	56.7135	66.4767	66.9122	71.5162	29.3682	29.1998	27.2584	18.9394	21.6956	16.5684	13.2724	14.962	9.45649	10.6112	8.85501	9.31238	7.99792	7.55204	7.30439	7.55216	7.75123	5.73066
Os01g0629750		Group 3 (brown)	19.4734	19.9264	20.8007	10.3907	9.903	7.70109	13.9041	11.854	7.3874	17.7018	16.771	14.0238	23.1663	20.668	15.6662	15.3391	22.241	12.1037	14.2203	16.956	15.1755	11.7861	16.7706	12.0048	12.1172	14.3918	11.0294
Os01g0629900	OsMPK20-1	Group 2 (blue)	39.1564	39.342	37.2706	101.227	113.857	110.345	116.546	87.0533	93.7404	41.8343	42.0946	34.6262	48.7954	33.766	35.8586	30.1669	28.211	24.4959	18.7635	20.8177	24.6014	30.0378	31.5998	21.8381	16.9436	20.5185	15.8675
Os01g0630300		Group 3 (brown)	5.65866	4.29068	3.80405	3.38533	6.23598	3.5545	1.5665	2.73934	0.689197	8.0122	7.65552	2.38252	3.95961	4.5387	2.87196	2.20831	7.56824	2.44205	2.8503	1.6265	5.15589	11.2269	8.10177	5.59827	3.92584	2.75071	1.89605
Os01g0631100	B1158C05.2-1	Group 3 (brown)	26.8455	27.6394	23.4944	28.3058	24.0357	27.9835	20.7208	21.6299	20.829	30.4108	27.3007	24.2008	28.3252	22.8512	26.2059	41.8941	48.5663	44.438	32.5002	41.9693	45.1452	38.9646	40.1025	31.9454	23.0217	24.0574	22.2744
Os01g0631200		Group 14 (cyan)	16.7166	22.5851	16.6696	47.7019	52.9303	46.8158	93.5659	105.112	87.6982	12.4155	13.2999	12.4954	16.1023	18.7239	17.6262	246.919	264.854	344.985	153.446	107.941	69.9863	175.504	190.518	176.317	147.541	99.1988	107.181
Os01g0631500		Group 10 (purple)	6.7574	8.14171	6.24932	3.40701	5.80769	4.82662	4.75596	7.31322	6.73714	6.40314	5.52359	3.1851	1.98955	3.4117	2.90618	4.97813	7.09885	6.02947	4.41875	3.82431	8.59465	7.17313	7.77444	5.77044	1.66263	2.17786	2.06802
Os01g0631700		Group 3 (brown)	17.3255	18.523	16.1166	7.42283	8.5604	4.38575	7.1558	8.63678	9.72209	26.3429	22.0084	18.2751	18.0826	14.3136	15.732	21.7617	26.815	18.7025	13.1633	14.7897	14.7879	20.7869	22.9099	24.1247	12.6613	12.0641	13.7944
Os01g0631800		Group 6 (red)	1.48233	1.83129	3.75075	43.3048	37.1044	45.676	74.2905	67.082	76.9525	5.48198	11.3262	3.34462	23.5262	23.5325	10.2384	3.7801	3.26486	0.678473	12.2639	12.4982	3.87884	6.88263	8.90076	2.31186	4.67163	1.48732	1.46876
Os01g0631900		Group 3 (brown)	5.03699	4.44286	5.46727	3.53487	1.85546	2.60401	2.49823	2.29272	0.814105	15.1717	16.6036	9.59444	6.97694	7.21521	9.01528	10.7631	12.4174	8.89067	6.18487	8.95977	10.4663	15.2937	14.2952	15.3765	4.98254	4.79259	3.33093
Os01g0632700		Group 4 (yellow)	8.2187	6.23251	4.56797	3.83007	4.82677	5.91199	6.52745	6.31845	7.80003	5.98316	6.37954	8.70939	6.22604	5.69187	6.97643	11.1108	11.2611	8.66745	5.75971	9.40858	8.39448	10.2294	8.82235	9.45003	10.111	8.7963	11.123
Os01g0633000		Group 7 (black)	59.5117	51.6271	50.6324	26.3589	27.8969	26.9825	36.3171	21.69	23.9978	44.2046	39.3459	36.1674	41.4763	39.0411	40.3622	23.8108	14.9541	18.9902	25.0134	24.2098	20.9862	16.3345	16.4201	19.0497	18.5735	15.0366	18.687
Os01g0633100	AGPL2	Group 11 (greenyellow)	9.8018	12.0988	11.0754	11.3279	8.3733	10.9336	11.2903	12.9864	12.7871	15.0905	18.2787	20.9436	13.3402	9.89849	13.3535	10.242	12.2469	15.9157	10.1822	12.3098	10.8614	8.06716	12.4768	10.4865	13.2852	13.2805	15.3714
Os01g0633200	X1	Group 4 (yellow)	48.0507	55.621	45.7892	26.5655	32.2159	32.4566	31.0821	28.0318	31.9235	64.6421	56.1706	56.1664	48.2087	42.4099	51.2988	55.0093	56.6808	54.3278	48.1925	47.5505	53.918	55.4731	49.81	61.8212	55.4948	58.658	60.8788
Os01g0634300	OsDjC11	Group 3 (brown)	25.3913	26.6411	22.5584	18.3697	17.8972	20.2968	18.5562	14.0079	17.8146	34.216	31.1922	38.3882	22.7999	16.9686	21.3867	31.7793	42.8043	43.6109	28.5473	28.339	24.3683	34.3293	39.4807	39.4892	27.5105	23.7401	31.5782
Os01g0634500	OsLAC2	Group 3 (brown)	2.14359	2.06819	1.95138	1.06298	1.17875	0.593086	0.896022	0.778574	0	5.27718	5.23095	4.13446	2.46475	2.48638	3.8716	3.18597	2.23782	3.54445	1.81834	1.63658	1.75155	6.52524	4.02997	6.5356	0.740489	0	1.52861
Os01g0634600	OsPME4	Group 3 (brown)	0.9876	0.616677	1.53268	0	1.77649	1.72154	0	0	0	1.61711	2.46353	2.49915	4.6874	2.88524	4.02253	4.0612	5.08796	6.76172	4.28129	2.70129	2.95464	11.6764	6.20453	7.42614	3.05896	3.27129	0
Os01g0635400	OsWD40-20	Group 1 (turquoise)	12.1678	8.90841	10.3695	6.66142	6.73439	2.90661	6.30067	6.62222	6.20166	5.94669	3.29327	3.12767	4.58447	4.6141	4.44193	10.0852	12.6181	13.1792	9.57199	7.65899	11.6576	10.1447	11.9765	8.26266	5.99957	8.55948	6.16904
Os01g0636100		Group 2 (blue)	1.98805	0.389113	3.4358	2.91676	3.22114	3.25725	3.32671	8.32929	4.3622	2.20891	2.74818	1.6123	1.83486	3.9283	0.879898	1.84076	2.37319	0.354822	2.69054	1.39986	2.30313	1.74686	2.05947	2.30908	1.37407	1.36993	0.730853
Os01g0636400		Group 1 (turquoise)	7.88405	12.8185	10.8727	6.12064	7.04614	5.08617	5.33821	17.3371	15.1851	4.06972	7.85504	5.26631	3.99518	7.31584	7.91419	44.0972	53.7731	44.346	50.0098	61.0537	47.6486	27.9838	22.5525	30.3062	24.6755	17.7775	21.8004
Os01g0636700	CSB	Group 2 (blue)	18.8891	19.2143	18.0709	23.0504	21.8296	24.4942	22.221	20.6675	22.2251	18.5248	16.4968	20.7365	19.0491	16.1022	18.4999	12.3035	13.9619	16.209	18.4814	11.3504	14.1218	13.769	14.7052	14.8165	15.3374	15.2455	13.8759
Os01g0637600	OsPDF1B	Group 1 (turquoise)	16.6165	13.9215	13.4014	16.8369	11.9801	14.9517	15.814	17.4899	16.0164	15.8793	16.4839	15.8109	17.3658	15.7528	17.6692	20.295	18.4585	15.7298	19.9485	22.4143	20.4056	17.9742	17.1119	19.0522	23.0684	18.2658	15.8289
Os01g0638000		Group 2 (blue)	8.49084	7.71835	18.2791	308.927	251.566	259.606	483.895	483.568	508.122	27.0198	20.205	38.0274	59.1118	56.8235	44.7596	0.681984	1.77787	0.795458	15.214	8.94147	24.5112	0.694716	0.998574	0.369073	1.66682	2.70648	0.56428
Os01g0638600	UGT703A1	Group 1 (turquoise)	7.22061	4.44067	4.72213	1.13822	1.527	1.97241	1.13793	4.78031	4.56844	5.43331	7.08031	5.97928	1.28321	5.93804	4.67744	58.0469	50.3268	51.1513	32.4333	34.3943	41.7156	35.1164	37.6718	43.5754	64.0703	58.6599	56.4091
Os01g0639100	OsRH2	Group 4 (yellow)	49.2483	52.8488	55.319	46.3467	42.7472	42.7923	41.9138	45.4519	48.5888	61.9305	54.2945	55.2941	60.4787	62.3899	68.4741	54.664	62.6518	59.5418	62.8374	53.9171	48.9503	46.6462	51.0017	48.0604	49.8854	53.8271	46.7665
Os01g0639200	SNL6	Group 5 (green)	29.8357	30.0474	30.1256	28.2919	29.4214	25.2832	23.8005	28.002	22.7034	19.9034	16.6267	27.4728	21.2899	20.6006	22.3449	15.3637	9.25328	12.465	12.1698	12.7384	12.6107	7.39973	9.46959	16.2686	11.3103	13.3384	12.7035
Os01g0639600		Group 2 (blue)	45.2037	46.952	54.6043	207.084	180.464	159.749	197.22	183.131	210.061	59.1931	72.8785	54.8043	79.7396	69.2213	66.3334	16.9044	13.7177	5.68939	32.276	27.3509	16.8577	20.6035	15.4456	6.75405	15.8662	4.84028	8.28694
Os01g0639900	BETACA1	Group 6 (red)	283.252	256.172	222.576	446.418	460.823	463.079	464.031	421.204	482.251	155.986	175.445	158.53	175.968	176.244	180.308	248.013	220.719	302.44	288.987	246.981	253.77	321.652	304.257	294.62	350.304	345.579	353.104
Os01g0640100		Group 4 (yellow)	3.68868	3.4281	2.19103	1.01654	0.170928	0.801718	0	0.449406	0.818005	6.32397	4.1727	4.07819	2.39161	1.91163	3.53274	2.9585	4.50232	3.64238	2.50235	3.15589	3.03337	2.90276	1.43293	1.42179	2.44303	2.29737	3.55688
Os01g0640700		Group 2 (blue)	12.8594	16.9375	14.0287	23.0739	18.7303	20.5247	16.7506	19.2356	14.4591	13.8737	17.1193	16.431	20.4983	20.4953	21.5456	13.4611	13.8851	14.7653	14.054	14.3443	11.6798	15.0876	14.5187	14.0839	10.0716	9.66741	6.06879
Os01g0640800		Group 3 (brown)	3.44985	2.69836	4.41751	1.91351	3.62774	2.8838	3.38646	1.84231	1.81106	3.70012	4.95377	5.34243	3.56716	1.95985	4.58163	4.68073	3.68371	2.77081	3.50222	4.68696	3.91243	1.93012	3.53079	4.4489	1.95435	2.16477	2.71887
Os01g0641000		Group 14 (cyan)	8.37717	8.29067	9.06963	17.4973	17.7987	21.6763	17.5192	17.5267	15.9004	9.60329	10.5919	9.79408	12.3706	12.6059	12.9583	16.2055	16.371	16.013	10.9851	14.2056	16.1275	16.4473	17.6591	16.7939	17.335	16.8657	21.4086
Os01g0641100		Group 2 (blue)	25.4923	29.1991	20.0327	28.4307	31.5954	31.7854	33.9865	31.0846	28.5423	18.4076	23.9023	15.7475	24.8888	24.6645	18.237	20.0108	22.092	21.1556	25.2303	19.8275	22.4249	19.3529	20.2312	18.2873	21.065	20.2302	20.1436
Os01g0641700		Unclassified (grey)	19.7385	18.7986	21.6188	25.5945	25.7674	27.4436	22.2734	22.7295	19.6807	25.7503	24.0082	30.8573	25.2576	17.9509	21.4129	22.4247	23.8543	21.1643	30.8051	18.2399	23.1719	23.0015	23.2136	15.0912	24.3592	21.9008	20.0246
Os01g0641800		Group 1 (turquoise)	23.3735	22.9651	17.0445	16.6352	15.7689	14.1588	10.6039	16.4208	10.2342	35.2757	25.6722	31.319	22.4767	27.7882	24.2071	58.2028	44.1316	58.0198	61.0927	48.8265	49.146	44.4466	44.3618	52.9887	68.5552	42.1405	47.2981
Os01g0642000	IMCEL2	Group 3 (brown)	2.67557	1.21404	2.47237	4.02237	2.65116	2.03095	2.77423	2.20504	2.09364	3.9478	4.36493	3.94121	2.7919	1.87871	2.13879	2.63136	5.45669	4.48855	2.86762	2.01038	2.61233	6.14432	4.94318	4.07263	2.65573	2.85023	2.39236
Os01g0642100		Group 1 (turquoise)	3.22052	2.65345	1.7297	3.66223	1.79456	4.60127	4.82327	4.85187	6.16011	5.97973	4.54596	5.1181	4.33174	4.87866	5.37679	6.23541	10.5813	5.30663	4.27966	5.08405	6.143	12.6296	7.35765	8.70267	5.81211	8.12751	2.59408
Os01g0642200		Group 1 (turquoise)	43.8072	56.0483	76.1056	5.03224	10.1236	4.54913	7.33162	9.68379	2.03932	19.8878	33.3318	42.9012	5.70322	10.415	7.7596	251.932	230.005	163.164	195.048	131.385	135.169	108.096	101.849	133.12	183.759	158.12	186.37
Os01g0642900	SSB	Group 8 (pink)	30.3754	26.9273	27.605	12.5263	15.7587	15.372	19.5912	19.6655	18.5172	20.8702	15.7956	18.4089	23.3881	27.8713	30.4026	28.6207	31.3455	29.5179	32.9025	35.5338	24.7104	17.6243	19.5532	16.9398	20.8572	19.2651	19.5738
Os01g0644000		Group 2 (blue)	13.3895	14.6782	14.0285	99.7365	101.456	118.301	131.17	61.6271	99.7095	11.0302	9.49778	11.6581	59.956	39.5165	42.0089	10.2811	5.61209	14.5998	17.2588	17.5606	22.0152	7.02006	4.99046	8.25455	30.975	18.3805	35.4845
Os01g0644200	LP1	Group 2 (blue)	0	0	0	5.21881	2.20241	4.36459	7.22588	1.8395	6.75725	0.469194	0.587549	0	12.0973	7.56643	8.25617	0.235621	24.4271	0	0.361514	0	0	0.302775	0.341715	0	1.22652	0.328885	0.983584
Os01g0644500		Group 4 (yellow)	20.7365	27.1988	26.3045	7.78032	6.26387	6.52097	7.59911	13.2084	10.1538	28.8628	34.55	35.7435	16.1153	19.6006	18.9718	22.5701	19.642	16.3505	20.7359	19.6093	19.9533	18.3316	24.8492	32.9114	27.4874	34.1749	42.1849
Os01g0644600		Group 6 (red)	77.8743	83.3807	64.6248	113.328	117.919	115.632	106.397	87.3277	108.055	77.0133	68.8061	44.8024	161.093	172.979	158.19	50.7182	90.577	59.2976	101.513	118.415	141.446	192.252	157.632	123.38	96.5746	105.195	73.4013
Os01g0644900		Group 5 (green)	225.657	215.827	225.047	211.829	212.406	223.259	170.845	159.142	186.964	196.16	220.241	127.811	134.398	139.907	97.6675	95.6601	78.4535	28.9282	207.16	149.647	85.6901	106.619	115.112	33.2179	117.864	34.4773	38.6326
Os01g0645000	OsC3H9	Group 3 (brown)	23.3749	14.4653	14.5105	7.89986	7.8705	6.15039	1.61205	9.27652	5.93112	19.7172	11.4759	8.74395	11.1475	7.75127	11.9271	48.5154	44.0034	39.916	27.7256	45.9953	37.6114	24.9307	32.2882	16.6854	10.5552	8.14825	6.74385
Os01g0645200	BASS2	Group 1 (turquoise)	23.8977	24.0948	28.4122	18.185	22.0757	22.5342	27.0307	21.3799	26.2516	23.8919	19.3809	24.737	22.886	23.6278	20.3607	29.2183	31.5677	27.1812	25.7889	22.7808	28.2936	23.8449	26.7205	21.3926	27.9313	30.5697	21.6998
Os01g0645900	OsSultr5	Group 4 (yellow)	26.4595	28.0654	25.7261	21.0448	24.0308	24.67	12.3258	24.0186	14.7431	29.1557	30.521	34.7609	46.6859	48.6043	58.5447	61.5467	48.1846	65.4596	58.2561	51.6285	45.0788	75.465	72.5825	82.1969	62.3422	69.9407	71.8937
Os01g0646300	OsSLRL1	Group 3 (brown)	1.65416	2.16788	4.19228	2.60636	2.53667	2.30733	1.18747	1.29929	1.13958	3.03903	3.14427	1.34109	2.65682	3.33731	1.5142	3.60011	4.8153	2.61518	0.813449	1.33613	2.45753	3.67379	3.28143	5.14347	1.97448	2.97877	2.03898
Os01g0646400		Unclassified (grey)	13.368	14.3309	11.9773	5.99171	12.4719	7.10081	16.7586	14.4446	17.3531	16.5533	12.0949	9.14179	13.3427	10.2572	11.2376	17.272	13.7155	10.4054	8.30687	14.0192	14.3517	14.9758	8.61619	8.6875	12.2229	14.9503	15.5629
Os01g0646700		Group 1 (turquoise)	26.0162	27.3916	19.5966	24.0542	23.4764	25.3549	30.9505	30.3118	34.675	32.708	35.0358	31.3791	27.5725	19.411	25.1994	53.7635	62.2616	61.2897	36.13	33.9318	42.109	29.6955	41.3112	32.6886	33.5271	30.0797	42.4082
Os01g0646800		Group 3 (brown)	13.8053	11.9949	11.2869	14.1921	11.6364	12.1189	13.1099	13.0571	11.3488	17.4177	21.3986	19.6633	13.6997	9.30232	9.36081	16.2524	32.0926	30.6285	12.645	13.4261	13.0591	16.5565	21.4309	18.2755	13.6363	9.59017	13.1592
Os01g0647000	OsFbox031	Group 4 (yellow)	20.4563	14.6751	16.9922	14.4922	10.8008	12.3029	8.73676	16.3077	15.8436	32.9305	30.242	35.0916	24.3589	27.344	27.4617	38.2012	36.0269	37.9009	23.5092	19.4058	24.6107	19.7322	26.2619	31.7824	22.3774	21.6999	28.9117
Os01g0647100	OsNTT1	Group 5 (green)	89.1987	86.8101	86.5114	178.568	168.999	198.402	170.007	204.965	185.458	81.0842	86.0588	90.484	84.1806	70.0539	75.9532	70.0393	80.2737	81.3936	70.7414	73.1122	77.2057	65.9743	75.7532	75.8543	64.6557	82.7277	76.6646
Os01g0647200		Group 12 (tan)	29.3336	29.9443	28.7688	57.3648	80.5116	69.1898	74.6005	121.474	94.1795	8.88351	9.44876	2.68782	1.52295	6.20863	0.129654	5.84268	3.85869	4.12953	0	0	0.401779	8.35649	11.0297	6.82644	0	0	0
Os01g0647700		Group 17 (grey60)	17.8085	18.0047	17.3377	14.6809	15.6137	14.952	14.1614	10.7475	13.2149	28.0526	24.9261	25.2153	17.6661	17.2822	19.7021	15.9521	23.7381	22.2025	15.687	11.6515	14.898	20.997	22.5014	22.5673	16.8159	16.9317	15.8394
Os01g0647800		Group 4 (yellow)	3.6744	3.98552	4.75886	2.20456	4.30573	1.86858	2.56091	3.80641	2.77959	4.80404	4.2552	4.19044	3.0544	3.88896	4.28619	4.3126	4.08114	3.2347	1.84205	4.06488	5.73264	4.04413	1.77661	1.85343	3.85733	4.06301	3.81635
Os01g0647850		Group 9 (magenta)	4.7118	4.48821	4.48787	5.09344	5.90765	5.67984	7.43247	6.73597	7.70414	8.01226	7.77808	8.53564	4.54887	4.85818	4.87554	5.34306	6.53767	7.5181	5.67291	4.59338	6.02404	8.0201	8.48315	4.86368	6.33511	5.73551	6.01523
Os01g0648000	OsAKT1	Group 3 (brown)	5.43298	5.72453	9.42755	12.8975	12.1648	9.32886	10.6845	18.1194	18.099	25.2027	20.6204	17.3828	7.39783	7.60526	4.34609	91.3312	83.5437	53.4947	15.6698	18.3017	22.4315	26.3325	22.9958	26.1334	8.89318	8.50818	7.0859
Os01g0648500		Unclassified (grey)	1.93693	2.64022	5.13936	4.0743	2.87692	3.23891	2.64621	2.6915	2.6136	1.72683	3.38352	3.29012	3.51839	1.93528	5.47349	4.46145	1.70349	2.55487	2.46155	2.76714	3.27116	2.47621	2.46136	2.49248	2.2706	3.3062	4.02283
Os01g0649000		Group 8 (pink)	14.4768	15.6177	14.3974	12.5328	12.2066	12.5621	13.6734	14.6214	12.7675	10.8807	12.6131	13.1161	16.5435	16.1075	14.505	18.5948	15.7644	18.1647	17.3338	15.404	20.0293	12.8146	12.1872	12.0553	11.7976	14.8052	10.4413
Os01g0649100	OsmMDH	Group 1 (turquoise)	213.845	210.829	203.147	161.648	186.222	133.619	153.753	130.57	154.448	144.502	159.874	116.338	152.534	189.734	170.259	293.447	331.22	280.483	266.841	283.23	316.378	366.369	311.704	272.882	263.144	268.066	231.605
Os01g0649200	OsGELP18	Group 2 (blue)	68.7966	67.4899	67.2716	98.7595	73.8194	80.5561	78.5914	73.4135	76.1027	49.5545	62.3063	63.8601	65.822	68.6981	71.9877	53.2703	50.5112	58.7759	62.9011	71.3982	68.2282	53.0526	55.4294	48.1755	66.0463	61.6453	52.2421
Os01g0649900	OsGELP20	Group 4 (yellow)	30.2417	28.2035	33.5986	23.3472	17.0051	20.3073	24.8365	44.1009	34.2698	56.7465	48.0878	60.6787	15.754	18.1733	23.1478	61.5754	59.4208	60.7283	52.2581	41.9947	49.2466	54.7143	50.4987	63.2364	64.0697	69.412	82.3688
Os01g0650100		Group 1 (turquoise)	2.7849	1.78581	1.37232	0.882385	1.18089	0	0	2.58394	0.526376	0	1.4712	2.80192	0.363969	0	0	6.83299	5.71963	0	4.68495	3.21935	5.75733	1.74067	3.21358	3.34016	3.11301	3.83267	4.81386
Os01g0650200	OsGELP21	Group 4 (yellow)	26.6956	22.3917	20.2536	6.40928	5.37696	6.90381	7.46355	10.346	5.60142	20.8203	20.5915	21.5745	19.6727	16.8561	20.0615	15.3171	12.7188	15.2044	22.2784	12.025	18.3628	17.0053	18.6712	18.8294	22.3023	21.6461	30.6617
Os01g0650700	OJ1159_D09.17	Group 7 (black)	19.7025	15.222	17.8635	16.0315	18.4166	17.2691	15.0958	16.8049	14.3689	23.7949	25.0634	25.8537	20.4542	16.5705	20.5386	16.7227	16.2498	18.2002	15.7107	16.0242	16.5467	13.5777	15.2478	16.4749	20.9307	18.399	17.9526
Os01g0650800		Group 17 (grey60)	9.8705	11.6099	15.5683	10.55	11.4316	13.7975	9.2003	6.98757	6.1185	26.5835	21.0361	25.2926	11.6674	9.01516	13.7087	6.77745	13.9382	16.795	5.5095	7.11025	6.271	10.8587	14.6953	15.5409	11.8562	5.71767	8.43229
Os01g0651800		Group 3 (brown)	2.57541	2.36085	1.71628	5.09654	3.76793	2.94823	2.88652	2.18845	3.80956	4.63214	3.52405	0.523245	1.89992	1.59447	0.687801	3.37344	4.40027	2.9657	1.37201	4.28491	3.58333	11.239	9.51062	5.5559	3.9063	1.77273	3.11809
Os01g0651932		Group 3 (brown)	2.7933	1.70721	3.0986	2.08176	0.522237	0.753051	0	1.27115	1.7961	3.9659	3.84191	1.86899	3.06424	0.674709	2.14771	3.5189	4.95878	3.14614	0.758022	2.15032	4.6393	3.03981	3.34845	2.36851	0.872353	0.915486	1.04391
Os01g0652100	OsTBL21	Group 1 (turquoise)	3.63118	3.63516	3.48452	4.61487	5.77828	2.87995	6.35227	1.90395	3.73637	2.84742	4.51757	1.93472	11.0089	7.29986	8.88373	6.27213	7.84934	5.72813	10.1889	13.0295	12.6601	13.4376	9.86835	7.39035	14.1364	12.3759	7.87139
Os01g0652300		Group 7 (black)	47.2662	46.0721	56.6383	9.05669	6.89622	12.7841	5.94545	10.7444	4.61544	76.3941	66.6366	92.5909	26.2579	35.1629	32.8929	35.4905	32.7582	43.1786	27.2422	19.6142	18.4948	59.0053	48.6494	46.2531	25.2359	31.6559	22.0665
Os01g0652450		Group 3 (brown)	2.15061	4.14966	2.86682	2.31594	0.565461	3.59452	1.45697	1.88499	2.22259	7.27721	8.94859	10.9823	2.93336	4.79934	6.90636	7.27654	6.27013	4.89195	5.34266	3.22167	2.41461	6.07167	4.06073	5.30176	2.41475	2.01569	1.29339
Os01g0652600		Group 1 (turquoise)	347.033	358.767	341.298	256.827	305.876	242.7	415.062	423.831	360.526	418.682	425.093	559.458	256.785	257.492	277.857	500.527	520.357	655.258	623.042	533.961	499.631	665.395	706.526	755.456	1031.31	1132.3	1280.37
Os01g0652800	OsTBL57	Group 3 (brown)	36.4988	45.9182	34.9223	19.8553	19.4918	16.6557	14.38	10.4958	22.9065	28.8828	33.4589	17.228	28.7768	26.3454	20.2161	52.2613	57.3765	41.1386	31.7967	32.8783	34.3967	54.8137	63.3445	42.2716	24.0692	29.0004	17.5706
Os01g0653200		Group 3 (brown)	1.81396	1.91097	2.52524	0.9876	0.285394	0.419655	0.11206	0.084762	0.419543	2.99437	4.59212	1.17292	2.82833	3.74885	3.18153	5.24962	5.1503	5.74032	3.78604	1.21406	4.69968	3.94484	3.27667	1.77658	2.39196	3.61431	1.13671
Os01g0653300	OsVQ2	Group 2 (blue)	3.07401	0.519833	0.79039	52.0136	37.1209	33.0977	69.4994	56.0689	52.056	8.75178	5.25043	0.624256	2.03343	2.07273	2.90409	0	0	0	0	0	0.679212	1.20634	0	1.07746	0	0	0
Os01g0653700	OsFbox032	Group 7 (black)	11.3117	12.2362	9.91222	9.78929	11.2461	10.5156	9.89164	7.38093	9.65745	12.6155	14.6529	13.6091	12.7175	12.8487	10.9566	9.16039	8.17827	8.64913	12.0079	8.28366	9.02027	9.07982	8.64388	11.3899	8.36566	8.74685	9.78742
Os01g0653800		Group 3 (brown)	34.9069	35.362	36.5423	30.5706	30.6035	29.762	30.2566	20.5267	25.149	37.528	39.4259	35.1066	43.0142	39.6448	41.5716	45.7754	69.3805	60.7297	43.8402	49.4481	47.8414	48.4649	45.6811	39.8707	35.0292	34.3216	36.3817
Os01g0654100		Group 12 (tan)	17.4175	17.2731	17.9133	41.6637	45.5592	50.9074	25.0327	29.3726	29.4411	12.3936	14.6324	10.5245	17.395	13.2073	12.5721	7.8669	12.5993	9.88502	10.0954	8.72708	8.58677	13.0308	16.9557	11.0411	7.27361	12.7222	9.55196
Os01g0654200		Group 9 (magenta)	18.8462	22.3192	21.252	23.4734	30.1142	25.3356	29.9082	19.3198	27.2585	26.0802	26.5289	29.3849	27.2956	23.8349	23.6302	19.1609	19.4858	16.8803	17.9505	19.0518	20.5297	21.0829	20.8135	21.3004	18.2278	23.1347	24.8976
Os01g0654300		Group 1 (turquoise)	34.0393	28.5056	29.8011	25.7127	31.1118	29.7176	36.0793	31.0138	23.7534	26.266	27.6685	25.8888	30.5561	30.2356	34.8319	44.1137	33.7782	40.0747	38.3436	30.5902	39.4525	24.6537	31.9779	37.5694	32.8102	34.7552	35.7005
Os01g0654400		Group 2 (blue)	0	0.461972	1.13184	11.1292	11.7389	4.37108	8.60576	9.62548	19.9913	1.51196	1.26559	1.14371	3.2017	6.6088	1.60469	0	9.90329	0.409318	1.28689	0.196938	1.09343	0.651742	1.79018	0.644874	0.36764	2.14266	0.972456
Os01g0654500		Group 14 (cyan)	673.655	664.55	646.095	918.957	841.859	992.714	986.287	796.351	916.795	440.725	397.592	364.595	539.58	572.618	578.431	881.654	923.131	1024.23	898.425	994.677	922.512	989.693	987.293	951.629	938.117	944.909	953.233
Os01g0655300	OsSET2	Group 9 (magenta)	23.2127	21.4764	23.546	29.8914	32.4739	35.0243	42.4292	35.188	36.9114	26.4006	26.7349	29.5067	25.2261	19.2612	21.2361	19.9143	21.6542	20.9313	18.3784	17.8065	18.1671	18.8753	20.1124	18.2044	17.0295	16.6349	19.3236
Os01g0655400	OSJNBa0049H05.21-2	Group 9 (magenta)	32.661	30.8885	28.4287	35.8689	36.2469	36.7584	34.4356	36.1327	34.8673	42.7314	42.0993	43.5865	33.3784	24.3241	36.9637	29.0283	32.5897	34.7672	23.4311	26.3715	27.9564	28.7422	24.7783	28.2384	26.7761	25.6317	24.4347
Os01g0655500		Group 2 (blue)	36.2624	31.2064	25.2169	73.6268	73.0989	68.8491	60.6246	69.0415	70.0863	57.42	61.995	51.5443	18.1529	13.4089	12.6631	12.5363	12.9409	16.5097	7.84954	7.08955	6.56486	14.7902	15.1928	13.5034	8.55314	6.93929	10.0014
Os01g0655800		Group 1 (turquoise)	92.701	96.9414	99.5467	103.368	99.0789	111.163	97.5722	95.5345	105.552	97.8889	84.8349	96.1023	110.632	112.627	118.542	117.304	119.398	137.551	126.762	149.845	145.57	107.817	118.468	113.818	117.802	127.684	133.018
Os01g0656200	OsPP2C08	Group 5 (green)	12.4886	9.5042	9.8146	9.74932	9.69559	9.1212	7.71355	9.52594	8.64792	6.89873	7.87456	5.53464	8.5299	7.44332	9.48706	8.96467	8.60342	7.43658	4.4835	10.8288	7.49589	6.62425	8.21479	6.60691	4.19736	3.23061	3.05081
Os01g0656600		Group 1 (turquoise)	28.39	30.1815	25.9046	20.3174	27.1819	27.003	19.3156	25.0533	18.1471	26.0679	26.1773	34.1857	33.0241	29.4372	30.6744	45.823	49.5793	61.4356	101.453	71.0849	64.6438	61.2229	76.9758	66.1662	104.053	113.458	136.701
Os01g0656900		Group 7 (black)	4.09477	3.62212	2.54317	1.30741	2.60863	1.53691	2.85425	2.04237	1.65114	3.97904	5.21416	3.32617	3.88384	2.68192	3.2796	1.77858	2.72719	2.70413	2.97335	1.98432	2.44352	1.96165	2.68677	2.37377	3.30599	2.44257	2.86165
Os01g0657400	OsERF#054	Group 3 (brown)	6.27051	5.6899	2.91513	3.55067	8.63086	5.08157	1.00632	2.06261	0.899002	3.6401	2.67202	1.41722	3.14683	2.11972	2.34118	2.94979	5.9047	7.19268	2.61865	4.60607	2.33947	6.04419	4.64731	5.57005	2.35456	0.827317	0
Os01g0658400	UBC5A	Group 14 (cyan)	431.684	430.863	408.682	494.919	445.953	454.149	525.651	571.207	548.768	353.652	351.722	322.136	359.267	412.384	388.995	610.122	588.486	705.881	646.901	703.571	671.585	519.989	558.703	578.311	600.88	541.335	601.726
Os01g0658500	P0694A04.40-1	Group 6 (red)	60.8248	56.5531	58.8232	56.591	60.1885	52.9683	55.1968	56.2973	60.8054	55.8608	40.6069	52.4772	64.1483	65.9775	59.3067	55.6525	58.1311	52.7466	60.4073	60.3009	55.5533	57.3819	49.6769	51.9158	69.7827	63.9354	53.8207
Os01g0658700		Group 20 (royalblue)	4.7867	3.10777	3.31166	3.81706	2.91058	2.76538	3.24758	3.48312	1.92291	3.86351	3.29063	1.75931	2.15007	1.91105	0.614382	3.34729	7.68386	3.30184	2.0549	3.66496	4.36928	7.62214	4.85657	6.40024	3.89816	3.81462	1.55711
Os01g0658900	OsBZ8	Group 15 (midnightblue)	11.3932	11.2669	12.5073	14.4097	14.807	16.3899	21.1292	24.6367	23.6103	15.384	11.7207	18.1062	22.3411	13.4326	16.9498	13.4375	15.2775	16.0184	17.8541	20.2578	20.9261	14.7691	19.1215	15.8878	36.1457	34.0627	33.267
Os01g0659200	v-ATP-E	Group 1 (turquoise)	346.491	377.799	350.245	342.777	354.964	319.284	330.215	380.99	335.03	344.968	333.374	330.81	367.209	371.22	416.697	437.637	454.388	460.19	549.799	557.843	532.124	585.176	578.502	634.475	681.467	865.229	873.377
Os01g0659800		Group 1 (turquoise)	5.04777	2.03038	3.70293	1.70722	1.54799	1.0513	2.00749	1.91209	2.69019	3.49516	1.87772	1.57265	1.78194	1.11258	1.20958	4.94793	3.00921	2.28432	2.66896	2.2549	2.43196	2.44852	4.09452	4.23984	3.01239	4.1926	2.55865
Os01g0659900	OsFBK1	Group 1 (turquoise)	6.02576	7.28088	7.55155	8.96479	6.77213	6.50356	6.13791	5.47254	5.95703	6.569	5.96688	6.99734	5.95229	7.16819	8.8647	19.0788	26.5524	18.1262	19.0412	23.001	17.143	13.7413	19.5035	17.7211	22.8516	18.0274	14.2598
Os01g0660000		Group 15 (midnightblue)	0.317207	0.923181	0.353999	1.0858	1.75788	0.993249	0.950899	0.25404	0.736764	0.270249	0.16358	0.651103	3.14646	2.93394	3.66924	0.138943	0.809575	0.311334	2.28487	4.49846	4.84854	1.77575	1.1868	0.798586	11.9522	13.5678	11.3554
Os01g0660200	C10728	Group 15 (midnightblue)	33.2741	44.7324	62.1712	35.8283	35.9643	41.4113	24.8468	34.0884	37.133	38.2514	57.2897	109.003	478.832	407.566	547.558	47.1011	34.3925	32.3554	232.837	289.117	326.561	90.1406	102.069	104.971	232.759	217.954	275.835
Os01g0660300		Group 5 (green)	35.2803	33.5537	40.3935	41.5817	45.4803	42.8683	24.831	31.108	20.3514	27.171	24.1868	30.2536	34.4543	39.3204	33.3008	29.9674	38.2044	24.6754	23.4888	27.6325	30.0581	26.857	24.059	17.7514	22.9214	19.6247	17.9209
Os01g0660550		Group 4 (yellow)	13.5307	17.2976	15.8206	10.415	11.9833	9.32102	12.6398	16.2859	13.5227	18.7874	22.3156	21.7056	18.6848	14.4557	19.1972	19.2905	20.3932	23.4791	17.0047	18.052	21.6933	15.6671	17.7163	16.1386	18.8982	17.2878	22.3399
Os01g0660800		Group 12 (tan)	3.1958	6.39624	6.33648	3.44169	5.83258	3.87075	5.19841	3.59304	5.14549	2.55202	3.18528	1.507	2.98502	2.36119	2.63324	2.50414	4.43466	2.19235	0.479104	0.747185	2.56642	2.63473	3.2568	1.82364	0.365235	0.269571	0.913451
Os01g0660900		Group 5 (green)	2.16026	0.771432	4.1696	3.22901	2.54586	2.63562	3.9814	3.53162	3.98108	2.79517	4.38031	2.66992	2.39195	1.20352	5.23003	0.670698	1.11527	0.259855	3.13611	0	0	0.772476	0.693121	0	2.19825	2.40051	1.91807
Os01g0661000		Group 1 (turquoise)	18.5395	18.9495	15.7521	7.73322	10.8423	10.1735	13.6382	13.5579	12.5205	13.8865	13.2864	12.7203	12.9939	13.7351	13.0411	19.8075	20.6458	18.5763	20.0527	22.2967	20.5053	14.8994	21.0056	19.4939	18.6583	18.6529	18.2319
Os01g0661400		Group 1 (turquoise)	9.14568	7.7053	13.3222	5.00329	6.97571	3.88973	6.00773	5.96063	5.46498	5.18375	8.95125	12.0191	6.39578	8.66102	8.5207	10.4303	12.7559	16.1139	10.1555	11.9353	10.3249	6.00692	12.1983	6.47391	11.0403	5.99099	5.25383
Os01g0661500		Group 9 (magenta)	25.4647	30.0429	29.8836	31.9939	28.04	39.7794	47.9643	22.3645	30.7298	34.9847	40.5914	51.5933	29.5736	23.9194	30.3852	19.7857	20.9718	26.9576	23.9291	21.8764	15.4818	24.2778	22.8438	25.2195	28.2618	22.5125	31.645
Os01g0661650		Group 4 (yellow)	2.69811	2.82722	3.39072	1.05364	0	0	0.549006	0.304653	0.396904	6.16084	5.63672	2.6568	3.05781	6.00513	5.46154	7.15236	6.21065	9.33579	6.76514	2.211	4.43323	10.9461	13.8195	10.6422	10.999	11.1758	11.0775
Os01g0662300	rpl12-2	Group 10 (purple)	13.9336	13.6437	14.2969	2.34942	10.4603	5.97027	6.32472	7.59536	7.64942	13.004	8.33727	5.86991	8.38804	10.0192	5.73652	6.03874	11.2358	7.35874	11.0161	8.58774	8.16717	10.9382	9.85803	10.4377	6.2047	7.17164	5.51514
Os01g0662600	OsISC6	Group 1 (turquoise)	230.19	231.109	239.125	232.432	230.92	229.675	194.143	239.158	228.359	193.197	220.544	232.425	196.862	217.041	207.527	316.076	270.263	303.264	287.929	274.553	251.498	209.52	230.067	218.714	338.505	247.187	257.144
Os01g0662700		Group 1 (turquoise)	0.392125	0.464796	1.08879	0.503056	0	0	1.02909	1.34968	1.38829	2.37998	2.76973	0	2.25778	2.08856	0	2.31902	1.4124	3.21929	1.6741	3.46475	4.74078	1.7355	3.42775	3.81417	5.51713	3.30893	7.45214
Os01g0663300		Group 10 (purple)	13.5793	16.6865	15.992	17.9831	14.6496	9.28523	16.922	8.60505	8.40634	11.0333	12.4632	7.34855	8.11592	7.83505	7.8329	9.60765	13.9375	12.5173	10.7772	7.13073	15.1139	17.0472	16.591	16.0786	9.11083	5.37319	4.18333
Os01g0663400	OsAP10	Group 1 (turquoise)	4.27557	4.07449	3.79757	3.40888	2.1394	2.23349	5.21662	2.90994	4.70213	4.86929	4.98031	3.73998	4.20706	3.81153	3.78358	3.89672	4.19126	4.20733	6.73917	6.40715	6.41654	3.90333	6.49592	5.50116	4.28495	4.11134	7.52861
Os01g0663500		Group 2 (blue)	17.6305	13.1039	11.785	16.3044	15.4098	16.7231	18.5148	19.4067	16.5606	6.14459	6.98433	10.9337	9.12586	12.8961	11.4981	6.74436	4.94363	8.29065	13.6404	12.8649	12.0973	4.78303	6.67181	5.06154	8.71531	10.7156	11.6052
Os01g0663800	P0003E08.2-1	Group 5 (green)	38.1263	34.7774	31.1342	34.1794	34.8058	37.9135	38.0564	29.0097	32.3019	45.6909	40.3005	40.0501	39.1029	36.4647	42.6793	36.8064	45.0738	37.787	31.6764	34.1733	36.3361	29.2332	27.7975	26.5722	26.0055	25.2104	32.4177
Os01g0664000	OsCttP1	Group 4 (yellow)	8.74644	7.89318	8.59932	5.54661	7.46429	4.81542	6.04538	7.25116	7.16286	8.45034	9.01718	13.9582	9.89737	8.26867	8.85969	6.57702	8.68558	9.73618	7.26687	8.17635	7.23661	8.17876	9.031	10.5072	8.90369	7.9058	9.82983
Os01g0664100		Group 6 (red)	8.36338	8.52568	6.55599	12.0337	15.3626	16.4409	13.9076	11.4177	15.2298	9.58607	8.04377	7.97062	9.64793	6.61097	10.2464	7.71933	9.73673	8.29855	11.3389	11.2382	11.9482	10.548	10.2322	9.17737	11.5504	7.62558	10.0107
Os01g0664200		Group 10 (purple)	14.3926	15.6448	12.0097	20.0197	16.07	17.1061	10.7325	14.8561	14.2311	20.7557	15.8212	12.1861	15.9864	14.0799	16.7091	16.7749	18.8477	14.0431	11.4957	15.7656	18.8913	22.209	22.2549	16.8654	9.96303	6.71209	6.17896
Os01g0664500	P0003E08.12-1	Group 19 (lightyellow)	37.7257	40.5578	29.6766	36.8037	42.1031	43.794	61.7501	47.5397	41.582	34.6246	32.5137	25.226	44.0354	45.392	46.138	31.6709	34.3583	23.7571	37.3375	37.2379	36.3523	44.2803	45.7668	49.7044	48.5275	59.2286	48.4396
Os01g0665200	OsMPK20-4	Group 19 (lightyellow)	59.7522	51.0797	53.0473	50.5658	53.1235	56.1708	66.181	43.5282	56.7244	49.1347	50.2999	51.4477	40.7716	30.8274	41.1281	51.0752	50.2777	56.3707	49.6085	44.0955	48.7589	49.4957	55.8854	57.1856	52.2011	51.4392	50.2421
Os01g0665300	P0003E08.20-1	Group 9 (magenta)	44.4993	42.1897	44.2219	75.4281	60.5389	65.897	69.5679	59.6948	66.4095	56.538	61.4222	70.3294	56.3085	45.8647	52.5124	26.8936	28.1331	41.7151	42.3432	34.673	28.68	36.7836	40.9144	45.0112	41.4283	56.0836	45.7687
Os01g0665400		Group 16 (lightcyan)	38.9931	45.0652	39.472	27.7656	25.749	31.3496	25.2417	19.8085	22.8558	32.9189	30.767	32.8756	31.1718	32.0498	41.1246	28.499	19.9972	27.596	28.6549	34.0605	34.3656	32.7599	36.0631	36.9741	36.0029	34.0357	37.5679
Os01g0665500	OsWRKY16	Group 6 (red)	16.5195	13.4294	17.8507	24.81	16.7343	30.5217	24.5793	22.8063	14.1251	9.74271	15.0023	17.6177	29.7021	24.6505	25.2554	13.4012	11.0854	9.40172	21.8807	12.5237	17.4989	11.2101	10.596	18.6021	27.8311	21.1818	25.3882
Os01g0665750	OsWRKY16	Group 2 (blue)	19.9968	19.5884	15.7083	22.4558	19.0081	19.2965	18.0052	15.849	19.4825	16.1829	10.2782	15.9605	14.3634	14.1437	26.8976	13.262	4.60749	14.3749	11.8749	19.7546	17.037	7.07117	8.43696	12.173	17.3112	21.097	14.7979
Os01g0665900		Group 6 (red)	1.33109	2.66964	4.01131	6.95605	7.28339	2.12895	8.66869	7.81049	9.18471	3.34771	1.51092	1.41437	4.59309	4.6026	5.89715	0.379098	0.768057	1.30201	8.90388	5.11426	3.61661	2.59639	5.78009	4.36458	8.11261	2.40043	6.41861
Os01g0666200		Group 5 (green)	16.1741	13.7834	19.5766	13.503	16.7157	14.563	21.1338	19.3211	18.5099	18.8388	30.2871	20.593	14.0317	17.4689	14.0124	10.7041	9.61891	10.3208	8.56366	12.7972	8.56685	13.4464	12.5271	13.8201	16.897	11.7203	9.79953
Os01g0666400		Group 1 (turquoise)	2.05285	2.16211	0.656388	1.68684	0.700642	0.311245	2.13782	1.66129	0.711981	0.964416	2.28554	2.49669	2.60333	1.58236	2.37633	5.54284	4.45796	5.88064	4.12578	5.92072	5.99599	3.72911	5.2233	4.94257	4.07374	1.80492	6.6936
Os01g0666500		Group 5 (green)	15.0747	18.5816	18.2469	17.642	18.5409	13.0066	17.6291	15.2667	17.4428	21.5094	15.6451	18.3191	15.1719	13.1081	13.1001	12.0791	13.1195	10.5798	12.7203	13.6769	11.5716	12.9244	10.4445	12.1898	10.2219	10.1176	12.0498
Os01g0666800		Unclassified (grey)	15.0929	18.4605	16.5803	17.3243	17.7717	16.5622	16.3141	14.0563	15.8618	20.5759	18.9858	16.4935	17.852	15.3538	18.4607	15.4658	20.5458	19.482	14.2053	20.7574	17.982	18.001	17.9255	15.5913	15.0684	15.928	16.2976
Os01g0666900		Group 13 (salmon)	197.459	194.465	199.929	127.156	158.207	127.774	163.426	176.767	175.029	96.1882	89.6861	93.2138	141.056	162.097	121.565	210.933	169.864	182.052	183.2	146.107	215.519	122.92	108.144	111.123	96.7531	129.565	112.454
Os01g0666950		Group 4 (yellow)	0	0	0	0	0	0	0	0	0	0	0	13.7527	0	0	0	0	27.5967	0	0	0	0	0	15.2205	0	0	0	14.7401
Os01g0667100		Group 6 (red)	13.0308	14.3138	12.8115	20.7091	20.1349	17.2582	15.2368	18.4129	13.7306	12.0796	9.62621	14.0094	21.5096	21.0316	23.5297	14.1189	13.7118	15.944	19.4656	19.8487	13.1092	12.4897	14.4436	16.2875	22.8786	23.4395	22.6578
Os01g0667200	GLYII-1	Group 15 (midnightblue)	103.433	97.133	101.421	194.316	199.581	215.52	255.452	153.46	243.042	198.259	185.006	145.83	748.155	705.162	728.693	64.9283	81.0226	82.1251	379.404	467.135	358.69	124.178	137.299	136.961	515.213	561.86	520.652
Os01g0667600	OsRab11C1	Group 6 (red)	74.6116	73.3465	97.4119	148.74	120.127	120.807	115.41	134.217	125.243	86.4361	93.7428	83.938	96.8241	98.5795	85.153	75.2329	78.4092	70.504	141.022	104.724	100.739	94.548	87.0935	72.6889	126.927	76.6399	79.9886
Os01g0667700	OsRFP	Group 9 (magenta)	41.2263	41.686	40.1416	48.2254	47.732	57.2107	59.724	45.2495	46.1737	60.2177	51.1899	57.228	52.145	39.8915	47.9824	35.0043	33.7259	41.4871	35.6529	35.809	36.7073	36.9121	38.7258	40.5653	42.8882	44.2024	46.063
Os01g0667800		Group 5 (green)	2.91871	2.65548	3.03508	3.27192	3.73799	4.13659	2.86716	2.83772	5.41163	1.73205	2.99086	2.55653	3.00433	2.71264	3.66555	1.18598	1.31127	2.06359	1.51615	2.01626	1.56675	1.11454	1.0335	2.10614	1.7285	1.52973	2.2306
Os01g0667900	GRX6	Group 2 (blue)	174.578	179.949	192.144	304.772	287.546	313.682	294.471	327.766	297.301	232.195	257.809	223.064	296.468	282.692	208.919	136.352	98.0325	81.8315	268.98	163.554	143.164	128.544	144.504	75.3836	210.466	111.836	100.137
Os01g0668000	P0014E08.4-1	Group 11 (greenyellow)	39.6583	43.4892	37.0227	29.9699	31.9153	33.551	43.12	32.1935	39.1336	39.9285	41.6528	44.409	46.315	36.3116	48.3986	40.7777	37.8223	39.4372	44.2125	38.0223	38.135	47.5158	44.8503	44.6786	50.3931	52.7887	59.6416
Os01g0668100	OsFLA7	Group 3 (brown)	67.803	81.8291	72.7144	25.0817	23.2028	16.8702	14.3499	16.6338	16.8869	119.038	100.695	59.7478	89.5505	87.6799	74.2328	135.297	228.541	106.902	113.107	125.816	113.526	245.645	228.644	151.726	56.3616	44.9143	36.0602
Os01g0668200		Group 3 (brown)	3.98626	4.77815	4.00576	0.916892	1.66647	2.56223	1.58886	1.49088	1.76686	5.16781	2.61184	5.32538	2.53448	1.57194	3.42388	3.51524	6.0496	3.1723	2.57649	2.20598	4.1027	3.22584	3.404	4.95923	3.6927	2.56391	1.91133
Os01g0668300		Group 4 (yellow)	7.79401	8.98096	6.72409	4.85352	4.65751	4.73269	5.32494	5.75174	5.05213	8.84019	10.3515	9.15404	8.16974	5.71547	8.30675	7.17691	11.0042	7.07852	7.53878	7.43461	8.70559	5.56779	10.6225	7.78841	7.95377	9.47603	9.2486
Os01g0668600		Group 1 (turquoise)	0.27913	0.652363	0.773776	1.89518	1.01343	1.35294	1.83847	0.949135	0.565139	1.14378	1.03991	0.652394	1.09903	0.961218	0.953869	2.62359	5.12566	4.60546	2.47971	5.38072	3.98311	4.72774	4.10629	3.64987	2.09474	1.66461	3.06472
Os01g0668700		Group 4 (yellow)	3.36304	3.72408	3.35769	2.73383	2.82972	2.62871	3.57296	2.91486	3.12504	5.1846	5.47286	4.08136	2.42203	1.80333	3.46856	4.22837	3.49137	5.32425	3.96212	5.80215	3.22614	4.50433	4.32553	4.03864	3.54235	5.0745	4.48729
Os01g0668901		Group 2 (blue)	2.23721	1.80458	2.47847	64.096	63.0212	72.5163	24.7715	50.3947	35.513	1.6986	2.26355	3.95011	27.409	20.0853	24.8891	2.14235	0.647163	0.539486	4.77657	4.8777	2.80031	0.587683	1.13773	1.01628	0.76477	0.964866	0.664644
Os01g0669100	OsLSK1	Group 4 (yellow)	1.11909	1.4165	1.64402	0.410545	0.726488	0.168898	0.591329	1.22608	0.772537	2.54542	2.05419	4.20732	2.21869	3.6186	4.23342	9.38429	10.4502	8.90818	6.26027	8.09113	8.52939	10.9687	11.5736	8.53444	7.25294	7.72327	4.77811
Os01g0670100		Group 2 (blue)	5.47065	4.9503	5.5073	26.8643	30.7382	32.5157	22.5204	28.927	27.0703	8.23739	7.27465	6.68388	14.8197	15.908	13.6628	6.00308	6.29642	9.142	5.25209	5.76603	6.11949	8.10234	7.96311	5.7713	5.48872	5.34016	7.33441
Os01g0670600		Group 6 (red)	2.80126	0.778053	1.11526	4.27438	4.06429	4.32425	6.21283	4.08803	6.02429	2.32647	1.92785	1.72956	4.68397	3.82602	4.66322	1.78682	2.7746	2.91504	2.84591	4.00371	6.53129	2.01958	3.56985	1.36005	3.71183	1.30223	3.31649
Os01g0670800	OsARF2	Group 12 (tan)	6.57328	5.24692	7.02507	4.01837	5.65984	3.25698	6.11183	4.32296	4.30993	4.74295	3.28438	5.63565	3.7231	2.69563	4.39892	5.21828	4.48613	4.56587	4.3018	4.74834	4.40502	3.91651	6.50424	5.75042	3.63668	3.68499	3.82275
Os01g0672100	ONAC073	Group 3 (brown)	11.1441	10.6511	10.4503	7.46778	4.22555	8.2155	4.18323	6.65375	6.51766	21.0894	17.7119	11.4009	9.78825	10.7814	9.38063	23.1403	24.7401	18.3953	11.3965	18.8065	14.9684	27.3471	29.7424	27.6815	12.2296	9.97945	7.87765
Os01g0672201		Group 17 (grey60)	5.90992	7.76663	4.78064	5.75045	4.80434	5.20957	6.71089	3.39478	3.61404	10.7665	12.4713	8.83306	4.46943	4.25283	5.20013	2.01468	7.64092	5.96871	4.44639	6.02848	5.15416	7.70573	6.95599	8.81686	2.08153	3.95652	3.18726
Os01g0672300		Group 1 (turquoise)	20.6873	20.7408	19.3622	13.8688	16.264	12.1582	17.9455	16.7493	17.7927	15.6947	17.6536	19.8414	16.9707	16.6617	20.2966	24.4712	18.6077	23.1121	22.1746	20.2012	18.2665	15.2219	20.0518	18.3438	21.6978	21.8087	24.7262
Os01g0672400	OsDi19-3	Group 6 (red)	78.9625	69.9765	76.4463	125.209	121.537	114.693	136.171	121.968	136.83	72.1175	72.5544	79.1537	85.8238	89.3396	86.5889	62.4685	60.5279	64.9968	82.214	85.0865	82.498	78.9833	67.6951	79.6537	73.8492	77.7758	73.1674
Os01g0672500	OsGSL2	Group 6 (red)	17.0188	15.3309	14.4841	43.7035	43.689	42.3588	42.6059	41.387	39.5566	15.757	14.3409	10.8216	24.7364	20.4476	23.5072	19.7854	19.5602	17.377	18.1748	16.8892	17.154	23.4281	18.9335	14.1543	12.629	14.8116	11.4388
Os01g0672600		Group 7 (black)	8.25922	7.66015	13.0518	9.80071	8.35347	8.32667	9.09011	8.20308	6.38472	10.7442	21.8123	12.631	14.2135	6.72943	14.777	4.15314	2.11134	6.42518	2.52016	1.50066	1.19703	3.25978	3.28928	2.14954	0	1.86227	1.08418
Os01g0672700	OsNTP2	Group 2 (blue)	20.8481	15.1702	17.5479	23.761	23.3272	19.8925	25.1586	31.3555	23.6385	12.6597	21.5082	20.5088	18.8338	20.3894	18.1406	16.1132	17.7816	18.3754	17.5604	17.6942	17.4277	10.6002	16.5517	14.4645	14.2005	13.2795	14.5427
Os01g0672800		Group 4 (yellow)	8.01353	12.6224	11.4931	6.44195	5.99492	6.91053	9.90307	5.69567	9.51477	12.7161	14.5552	8.69472	11.0496	9.62997	11.2006	8.10509	9.34364	9.39955	9.60935	7.69269	13.3778	13.5559	9.60094	11.4618	8.85106	10.8413	11.5155
Os01g0673300	Os_F0653	Group 6 (red)	6.12699	5.02221	7.10337	7.14455	8.40511	5.14536	7.84934	8.61328	8.41278	7.20724	8.79887	5.77185	8.61165	6.90509	9.16989	6.13568	8.37583	8.84103	8.43032	7.87689	6.72498	6.00369	8.52375	6.28367	8.95521	6.72584	8.1677
Os01g0673400		Group 3 (brown)	0	1.31967	0	1.06569	0.065238	0	2.03438	1.05504	1.24451	3.01862	4.22412	0.98563	0	0.353572	0	3.39548	4.07345	9.92461	3.96091	1.85271	3.54137	2.19729	5.85222	10.6599	1.74075	2.14337	0.692897
Os01g0673500	P0007F06.31-1	Group 4 (yellow)	38.2091	44.5674	40.1351	33.1073	34.0477	26.7289	36.6612	33.466	29.7241	50.9313	52.9187	45.3637	52.1501	47.3389	43.8546	50.6947	55.6468	50.2374	51.456	41.7906	55.949	77.535	69.8627	71.495	60.6423	66.3424	67.2077
Os01g0673600	OsUBC13	Group 6 (red)	302.682	283.958	267.978	340.159	336.556	356.364	363.976	360.081	364.199	230.124	210.945	231.503	288.772	289.384	294.04	308.784	310.405	286.404	274.23	289.084	320.682	260.162	261.533	239.25	290.711	251.42	262.684
Os01g0673700	OsDof5	Group 2 (blue)	10.8291	10.8395	12.1126	27.1766	24.3756	23.1525	28.251	20.6521	35.6491	13.9045	12.0571	11.6072	12.3883	27.5973	18.6846	6.99967	5.52639	11.2136	8.07297	6.99224	5.61767	14.7131	12.8685	7.07629	5.21695	4.49688	3.21832
Os01g0673800	Os	Group 4 (yellow)	13.5116	15.132	15.0783	5.82866	8.65997	7.85391	10.2202	9.60047	12.2754	16.5551	16.0458	12.8857	19.0313	14.327	17.4092	18.4552	13.7418	16.1556	16.4716	10.9897	14.5307	14.1663	15.109	13.0846	13.9663	13.0365	17.4616
Os01g0673900		Group 2 (blue)	12.5655	12.5116	9.59914	14.568	20.686	15.3844	14.8088	17.9358	16.2521	12.4197	10.3752	14.9266	19.5334	12.8303	12.9063	10.3168	6.76712	10.7955	9.13717	8.80664	9.50058	9.07305	11.8628	9.55937	7.29672	10.8296	15.2198
Os01g0674000		Group 2 (blue)	38.2182	30.0528	34.4801	50.7347	42.6366	53.5513	58.8981	46.4873	51.3753	37.2385	37.3238	35.079	43.6021	41.4426	41.6177	25.9695	31.7567	26.8762	31.1805	27.7939	29.4473	28.1776	28.3373	31.2914	30.2911	26.3373	29.5659
Os01g0674100		Group 6 (red)	29.9119	30.9477	28.2808	29.8949	27.4624	30.0543	34.8345	26.4993	34.9177	32.6259	36.8825	28.1727	43.7548	27.3974	31.1191	31.9996	39.4633	32.2576	31.6353	30.7882	37.1129	30.4312	30.6815	30.726	29.4146	30.44	27.8608
Os01g0674150		Group 15 (midnightblue)	4.78223	6.09587	3.58745	4.68331	4.29206	3.21282	7.55181	7.41134	4.80328	4.42562	4.8302	6.79813	6.74716	3.15277	5.52361	5.62409	4.6092	2.17913	6.45155	7.00875	4.27638	4.95993	3.45142	5.01713	7.44546	8.48239	7.41798
Os01g0674400		Group 2 (blue)	2.17968	2.69549	3.68396	20.9076	16.8288	21.6996	14.6152	14.7315	21.9279	2.93407	1.05674	5.13991	23.0355	19.1558	16.3903	0	0.54248	0.963567	3.28876	4.83871	6.1691	0	0.591074	0	1.49104	1.11946	0
Os01g0674500	OsTLP9	Group 6 (red)	35.797	27.5419	34.2138	30.2264	30.4635	27.6519	37.7699	34.6767	46.4408	34.6855	32.7191	34.0561	33.7615	30.4386	32.793	32.623	26.8687	26.8439	28.3206	31.6238	36.7294	30.4544	31.3549	31.3299	40.4437	35.1115	39.04
Os01g0674700		Group 5 (green)	6.14069	4.66728	4.048	4.44799	5.76228	6.4524	6.21477	5.28614	7.14092	5.6171	6.86722	6.44903	5.80636	4.77153	4.6328	4.09709	3.51685	3.8319	4.49659	3.34909	2.73808	2.89728	3.7764	4.44166	3.6032	3.1815	2.96164
Os01g0674800		Group 2 (blue)	25.6044	31.2724	35.202	180.762	172.782	184.914	89.1762	103.278	98.7243	25.9028	34.332	23.7055	43.1441	36.0487	34.6073	31.1004	29.2347	21.3921	24.5488	32.6717	36.4705	29.455	26.7966	22.9469	25.9982	27.0985	17.6657
Os01g0675100	OsPrxII	Group 2 (blue)	322.93	280.208	290.911	342.249	369.282	358.508	463.833	312.32	429.904	282.73	277.027	225.355	209.258	206.536	262.418	226.602	234.057	192.52	227.321	256.959	278.159	218.149	203.857	205.335	205.31	181.678	213.698
Os01g0675500	OsIRX9L	Group 6 (red)	48.8806	42.4928	47.424	103.596	92.2086	108.572	99.2789	89.6984	103.712	50.235	44.5085	46.609	53.8545	45.4013	48.6784	56.4893	62.0152	58.0067	50.9593	68.1265	54.0715	54.9234	52.3871	52.8608	39.9557	40.4198	39.8034
Os01g0675700	OsIAA5	Group 7 (black)	126.464	156.216	115.069	71.2981	74.6121	70.7831	86.8013	67.9289	80.9189	134.885	138.043	126.099	118.927	105.369	120.046	106.159	110.428	93.6755	104.109	91.0881	90.8532	101.676	115.826	109.12	98.0803	98.9693	95.8986
Os01g0675800	ONAC014	Group 6 (red)	3.45479	4.9284	2.55461	17.426	16.0752	23.9864	17.563	12.4904	20.8515	9.49878	11.0163	3.40763	8.99941	7.14252	4.92443	6.50612	4.65166	1.32163	15.0859	10.0455	2.36387	8.72841	11.6715	3.46075	10.127	2.59285	3.98787
Os01g0676200		Group 7 (black)	4.83394	3.48914	3.00294	2.12586	0	1.82918	5.51904	1.54998	1.33601	5.16906	4.26163	2.28062	3.47449	2.3696	3.80131	1.21872	2.16037	0.751474	1.54218	0.752734	1.17352	1.22262	0.525174	0.487751	4.26573	0.775504	2.80995
Os01g0676900	OsSPEAR3	Unclassified (grey)	34.2577	38.2118	36.2434	20.2023	15.1832	26.2876	41.6979	21.8426	31.105	20.3945	21.0901	17.9632	24.2766	24.3476	27.4209	21.4835	23.855	13.8072	33.9559	29.902	27.7104	21.3839	19.5201	17.2155	33.8565	24.5326	28.5348
Os01g0677400		Group 3 (brown)	7.99035	7.39789	4.67949	2.32842	2.07267	2.41319	0.297053	4.09426	2.00414	5.64154	6.57444	2.78847	7.31406	8.64337	8.59277	3.66849	4.60872	4.63583	7.3164	8.09682	5.21516	10.2352	10.9068	12.1316	1.47506	2.2463	0.643206
Os01g0677900		Group 7 (black)	3.98684	5.20619	5.20604	0.549245	1.30994	1.58196	1.36203	1.68561	1.07096	0.760738	0.811355	4.26074	2.70225	3.7775	5.96423	1.33408	0.3942	0.888059	4.48078	2.5059	2.16578	1.11946	2.03761	0.757611	1.73503	1.67301	1.95026
Os01g0678400		Group 6 (red)	1.50037	0.741103	0.721312	8.44462	8.43013	10.8195	12.1094	8.5367	14.3094	0.799012	0.592888	0.479603	2.49097	0.554181	2.52945	0.343733	0.172079	0.124026	1.88421	0.369956	1.80302	3.97407	2.5881	3.2469	0.7709	1.83607	0.525014
Os01g0678500	TPC1	Group 16 (lightcyan)	17.2042	18.093	16.0299	12.8527	14.4108	7.85267	13.5451	11.1454	12.7345	18.6907	20.1022	17.8003	20.5892	19.3338	21.911	16.3996	18.0179	15.8243	16.4829	14.2187	18.7868	17.4282	18.703	17.0574	16.3933	19.7585	20.0222
Os01g0678600	ASL1	Group 3 (brown)	7.67339	8.10102	6.70763	4.25159	4.09513	5.05752	7.6795	5.02332	10.4517	8.3295	12.0168	5.26594	6.42016	7.85769	6.14017	8.21736	7.93692	5.90998	5.68767	8.3522	9.72489	9.57023	8.11289	6.53215	7.72478	8.13166	7.5069
Os01g0678700	Orysa	Unclassified (grey)	12.7343	12.2539	9.2871	7.87514	9.26351	9.94739	11.7907	7.72533	7.59512	11.8906	13.7094	7.1354	12.0754	8.87593	10.6155	8.69007	11.1732	14.3073	13.58	8.75057	12.7192	9.80309	6.98835	8.02382	12.0348	14.38	12.0975
Os01g0678800		Group 3 (brown)	151.438	146.542	174.653	62.4524	46.2459	53.4149	31.2098	53.9782	39.9818	127.983	149.145	128.121	123.118	147.03	153.598	135.789	93.9266	115.589	100.106	124.769	130.57	150.884	124.96	111.483	73.3353	66.1621	73.227
Os01g0678900		Group 4 (yellow)	17.4749	16.0398	16.085	6.55872	3.70513	3.62317	3.01509	4.6325	4.92503	15.386	15.0769	22.0551	13.3949	11.3958	14.8073	22.1739	14.1676	24.8007	25.5733	21.2346	12.5344	30.107	26.4311	23.5247	23.9481	21.9971	20.6823
[truncated: 19,231 more rows]

## Sheet: Table S3
Table S3 | Result of gene ontology enrichment analysis
Gene group	GO category	GO Term	P value	Corrected P value
[truncated: 482 more rows]

## Sheet: Table S4
Table S4 | Summary of transcriptome data used for the meta-analysis
[truncated: 11 more rows]
